# Supplementary material for: Factors associated with perceived weight gain among the adult population of Kazakhstan during the COVID-19 pandemic
Source: PLoS One. 2025 Dec 29;20(12):e0339619. doi: 10.1371/journal.pone.0339619 (PMC12747326; doi:10.1371/journal.pone.0339619)
Supplement: S1 Data — (CSV) [file pone.0339619.s001.csv]

ID_number	AREA	agegroup	sex	edugroup	maritalgroup	employment_group	CH_ILLNESS	covid_selfreport	bmigroup	WEIGHT_change_group	physical_activity_decreased	financial_deterioration	remote_work	snacking_increase	PHQ4	alcohol_increased	good_sleep_sated
1	urban	18-29	male	up to secondary	Single, widowed, divorced	other	No	Absolutely did not/do not have COVID-19 or Probably did not/do not have COVID-19	normal wei	Gained weight	No	No	Yes, partly remote or completely remote	No	0	no	ye
2	urban	30-44	male	high and postgraduate	Married, in relationships	full-time	No	Absolutely did/do have COVID-19 or Probably did/do have COVID-19	overweight	Gained weight	No	No	No	No	1	no	ye
3	urban	45-59	fema	specialized secondary	Single, widowed, divorced	unemployed	No	Don�t know/Uncertain	overweight	Maintained or lost weight	No	Ye	No	No	1	no	no
4	urban	60+	fema	high and postgraduate	Married, in relationships	other	Ye	Absolutely did not/do not have COVID-19 or Probably did not/do not have COVID-19	overweight	Maintained or lost weight	No	No	No	No	0	no	no
5	urban	18-29	fema	high and postgraduate	Married, in relationships	other	No	Absolutely did not/do not have COVID-19 or Probably did not/do not have COVID-19	normal wei	Gained weight	yes	No	No	No	2	no	ye
6	urban	30-44	fema	specialized secondary	Married, in relationships	full-time	Ye	Absolutely did not/do not have COVID-19 or Probably did not/do not have COVID-19	overweight	Gained weight	No	No	No	No	1	no	no
7	urban	30-44	fema	high and postgraduate	Single, widowed, divorced	other	No	Absolutely did not/do not have COVID-19 or Probably did not/do not have COVID-19	overweight	Maintained or lost weight	No	No	No	No	1	no	ye
9	rural	60+	fema	up to secondary	Married, in relationships	other	Ye	Don�t know/Uncertain	normal wei	Maintained or lost weight	No	No	No	No	3	no	ye
10	urban	45-59	fema	specialized secondary	Married, in relationships	unemployed	No	Absolutely did not/do not have COVID-19 or Probably did not/do not have COVID-19	overweight	Maintained or lost weight	No	No	No	No	0	no	no
11	urban	30-44	male	specialized secondary	Married, in relationships	full-time	No	Absolutely did not/do not have COVID-19 or Probably did not/do not have COVID-19	normal wei	Maintained or lost weight	No	No	No	No	0	no	ye
12	urban	18-29	male	specialized secondary	Married, in relationships	full-time	No	Absolutely did not/do not have COVID-19 or Probably did not/do not have COVID-19	overweight	Gained weight	No	No	No	No	0	no	ye
13	urban	30-44	fema	high and postgraduate	Married, in relationships	full-time	No	Absolutely did not/do not have COVID-19 or Probably did not/do not have COVID-19	overweight	Gained weight	No	No	No	Yes	3	no	ye
14	urban	30-44	male	specialized secondary	Married, in relationships	full-time	No	Absolutely did not/do not have COVID-19 or Probably did not/do not have COVID-19	overweight	Maintained or lost weight	yes	Ye	No	Yes	1	no	no
15	urban	30-44	fema	up to secondary	Single, widowed, divorced	full-time	Ye	Absolutely did not/do not have COVID-19 or Probably did not/do not have COVID-19	normal wei	Maintained or lost weight	No	No	No	No	4	no	ye
16	urban	30-44	fema	specialized secondary	Married, in relationships	full-time	No	Absolutely did not/do not have COVID-19 or Probably did not/do not have COVID-19	overweight	Gained weight	yes	Ye	No	Yes	3	no	no
17	urban	30-44	male	specialized secondary	Single, widowed, divorced	part-time	No	Absolutely did not/do not have COVID-19 or Probably did not/do not have COVID-19	normal wei	Maintained or lost weight	No	No	No	No	0	no	ye
18	urban	30-44	male	specialized secondary	Married, in relationships	full-time	No	Don�t know/Uncertain	normal wei	Maintained or lost weight	yes	Ye	Yes, partly remote or completely remote	No	3	no	ye
19	urban	18-29	fema	high and postgraduate	Single, widowed, divorced	full-time	Ye	Absolutely did not/do not have COVID-19 or Probably did not/do not have COVID-19	normal wei	Maintained or lost weight	yes	No	No	No	3	no	ye
20	urban	30-44	male	up to secondary	Single, widowed, divorced	unemployed	Ye	Absolutely did/do have COVID-19 or Probably did/do have COVID-19	overweight	Maintained or lost weight	No	Ye	No	Yes	4	no	no
21	urban	60+	fema	high and postgraduate	Married, in relationships	other	Ye	Absolutely did not/do not have COVID-19 or Probably did not/do not have COVID-19	overweight	Maintained or lost weight	yes	Ye	No	No	2	no	no
22	urban	45-59	fema	high and postgraduate	Married, in relationships	full-time	Ye	Absolutely did not/do not have COVID-19 or Probably did not/do not have COVID-19	overweight	Gained weight	yes	Ye	No	Yes	0	ye	ye
24	urban	45-59	fema	high and postgraduate	Single, widowed, divorced	part-time	Ye	Absolutely did not/do not have COVID-19 or Probably did not/do not have COVID-19	overweight	Maintained or lost weight	No	Ye	Yes, partly remote or completely remote	No	8	no	no
25	urban	45-59	male	specialized secondary	Married, in relationships	full-time	No	Absolutely did not/do not have COVID-19 or Probably did not/do not have COVID-19	overweight	Gained weight	No	No	No	No	0	no	ye
26	urban	30-44	male	up to secondary	Married, in relationships	full-time	No	Absolutely did not/do not have COVID-19 or Probably did not/do not have COVID-19	overweight	Maintained or lost weight	No	No	No	No	0	no	no
27	urban	18-29	fema	up to secondary	Single, widowed, divorced	other	Ye	Absolutely did not/do not have COVID-19 or Probably did not/do not have COVID-19	overweight	Gained weight	yes	Ye	Yes, partly remote or completely remote	Yes	0	ye	ye
28	urban	45-59	male	specialized secondary	Married, in relationships	full-time	No	Absolutely did not/do not have COVID-19 or Probably did not/do not have COVID-19	overweight	Maintained or lost weight	No	Ye	No	Yes	0	no	ye
29	urban	18-29	male	high and postgraduate	Single, widowed, divorced	part-time	No	Absolutely did not/do not have COVID-19 or Probably did not/do not have COVID-19	normal wei	Gained weight	No	Ye	Yes, partly remote or completely remote	Yes	4	ye	no
30	urban	60+	male	specialized secondary	Married, in relationships	other	Ye	Don�t know/Uncertain	overweight	Maintained or lost weight	No	No	No	No	0	no	no
31	urban	60+	fema	specialized secondary	Married, in relationships	other	Ye	Absolutely did not/do not have COVID-19 or Probably did not/do not have COVID-19	overweight	Maintained or lost weight	yes	Ye	No	No	0	no	ye
32	urban	30-44	fema	high and postgraduate	Married, in relationships	full-time	No	Absolutely did/do have COVID-19 or Probably did/do have COVID-19	overweight	Maintained or lost weight	No	Ye	No	No	0	no	ye
33	urban	45-59	male	high and postgraduate	Married, in relationships	full-time	Ye	Absolutely did not/do not have COVID-19 or Probably did not/do not have COVID-19	overweight	Gained weight	yes	No	No	No	1	no	ye
34	urban	45-59	fema	high and postgraduate	Single, widowed, divorced	full-time	Ye	Absolutely did/do have COVID-19 or Probably did/do have COVID-19	overweight	Gained weight	No	No	No	No	8	no	no
35	urban	45-59	male	specialized secondary	Married, in relationships	full-time	No	Absolutely did/do have COVID-19 or Probably did/do have COVID-19	normal wei	Gained weight	yes	No	No	No	0	no	ye
36	rural	45-59	male	up to secondary	Married, in relationships	unemployed	Ye	Absolutely did not/do not have COVID-19 or Probably did not/do not have COVID-19	normal wei	Maintained or lost weight	yes	Ye	No	No	1	no	ye
37	urban	60+	fema	high and postgraduate	Single, widowed, divorced	other	Ye	Absolutely did not/do not have COVID-19 or Probably did not/do not have COVID-19	overweight	Maintained or lost weight	No	No	No	No	0	no	ye
38	urban	45-59	fema	up to secondary	Single, widowed, divorced	full-time	No	Absolutely did not/do not have COVID-19 or Probably did not/do not have COVID-19	normal wei	Maintained or lost weight	yes	Ye	No	No	1	no	ye
40	urban	30-44	fema	high and postgraduate	Married, in relationships	full-time	Ye	Absolutely did not/do not have COVID-19 or Probably did not/do not have COVID-19	normal wei	Gained weight	yes	No	No	Yes	0	no	ye
41	urban	18-29	fema	high and postgraduate	Married, in relationships	full-time	Ye	Absolutely did not/do not have COVID-19 or Probably did not/do not have COVID-19	overweight	Gained weight	yes	No	No	No	7	no	no
42	urban	30-44	fema	high and postgraduate	Married, in relationships	part-time	Ye	Absolutely did not/do not have COVID-19 or Probably did not/do not have COVID-19	normal wei	Maintained or lost weight	yes	Ye	No	No	11	no	no
43	urban	30-44	male	up to secondary	Married, in relationships	full-time	No	Absolutely did not/do not have COVID-19 or Probably did not/do not have COVID-19	normal wei	Maintained or lost weight	No	No	No	No	1	no	ye
44	urban	45-59	fema	high and postgraduate	Married, in relationships	full-time	No	Absolutely did/do have COVID-19 or Probably did/do have COVID-19	normal wei	Maintained or lost weight	No	No	Yes, partly remote or completely remote	No	0	no	ye
45	rural	45-59	fema	high and postgraduate	Married, in relationships	other	Ye	Absolutely did not/do not have COVID-19 or Probably did not/do not have COVID-19	normal wei	Maintained or lost weight	No	Ye	No	No	3	no	ye
46	urban	18-29	male	high and postgraduate	Single, widowed, divorced	full-time	No	Absolutely did not/do not have COVID-19 or Probably did not/do not have COVID-19	normal wei	Maintained or lost weight	No	No	No	No	0	no	ye
47	rural	30-44	fema	specialized secondary	Married, in relationships	full-time	No	Absolutely did not/do not have COVID-19 or Probably did not/do not have COVID-19	overweight	Maintained or lost weight	No	No	No	Yes	0	no	ye
48	urban	45-59	male	specialized secondary	Single, widowed, divorced	full-time	Ye	Absolutely did not/do not have COVID-19 or Probably did not/do not have COVID-19	overweight	Maintained or lost weight	No	No	No	No	0	no	ye
49	urban	30-44	fema	high and postgraduate	Single, widowed, divorced	full-time	Ye	Absolutely did not/do not have COVID-19 or Probably did not/do not have COVID-19	overweight	Gained weight	No	Ye	No	No	0	no	ye
50	urban	30-44	fema	high and postgraduate	Married, in relationships	full-time	No	Absolutely did not/do not have COVID-19 or Probably did not/do not have COVID-19	overweight	Gained weight	No	No	Yes, partly remote or completely remote	No	3	no	ye
51	urban	18-29	male	high and postgraduate	Married, in relationships	full-time	No	Absolutely did/do have COVID-19 or Probably did/do have COVID-19	overweight	Gained weight	yes	No	Yes, partly remote or completely remote	Yes	2	ye	no
52	urban	30-44	fema	high and postgraduate	Single, widowed, divorced	full-time	No	Absolutely did/do have COVID-19 or Probably did/do have COVID-19	normal wei	Maintained or lost weight	No	Ye	Yes, partly remote or completely remote	Yes	4	no	no
53	rural	45-59	fema	high and postgraduate	Married, in relationships	unemployed	Ye	Absolutely did not/do not have COVID-19 or Probably did not/do not have COVID-19	overweight	Gained weight	No	No	No	Yes	6	no	no
54	urban	30-44	fema	high and postgraduate	Married, in relationships	full-time	Ye	Absolutely did not/do not have COVID-19 or Probably did not/do not have COVID-19	normal wei	Maintained or lost weight	yes	No	No	Yes	1	no	ye
55	rural	30-44	male	up to secondary	Single, widowed, divorced	unemployed	Ye	Absolutely did not/do not have COVID-19 or Probably did not/do not have COVID-19	overweight	Maintained or lost weight	No	Ye	No	No	3	no	ye
56	urban	18-29	male	up to secondary	Single, widowed, divorced	other	No	Absolutely did not/do not have COVID-19 or Probably did not/do not have COVID-19	overweight	Gained weight	No	No	Yes, partly remote or completely remote	No	0	no	ye
57	urban	30-44	fema	high and postgraduate	Married, in relationships	other	No	Absolutely did not/do not have COVID-19 or Probably did not/do not have COVID-19	normal wei	Maintained or lost weight	No	No	No	No	1	no	ye
58	urban	30-44	fema	high and postgraduate	Married, in relationships	other	No	Absolutely did not/do not have COVID-19 or Probably did not/do not have COVID-19	overweight	Maintained or lost weight	No	No	No	No	2	no	no
59	urban	30-44	male	specialized secondary	Married, in relationships	full-time	No	Absolutely did not/do not have COVID-19 or Probably did not/do not have COVID-19	normal wei	Maintained or lost weight	No	No	No	No	0	no	ye
60	urban	45-59	fema	high and postgraduate	Married, in relationships	full-time	No	Absolutely did/do have COVID-19 or Probably did/do have COVID-19	normal wei	Maintained or lost weight	No	No	No	No	0	no	ye
61	urban	45-59	fema	up to secondary	Married, in relationships	full-time	Ye	Absolutely did not/do not have COVID-19 or Probably did not/do not have COVID-19	overweight	Maintained or lost weight	yes	Ye	No	No	6	ye	no
62	urban	18-29	fema	high and postgraduate	Single, widowed, divorced	full-time	Ye	Absolutely did not/do not have COVID-19 or Probably did not/do not have COVID-19	normal wei	Maintained or lost weight	No	Ye	No	No	4	no	ye
64	urban	30-44	male	specialized secondary	Married, in relationships	full-time	No	Absolutely did not/do not have COVID-19 or Probably did not/do not have COVID-19	overweight	Maintained or lost weight	yes	No	No	No	0	no	no
65	urban	18-29	male	specialized secondary	Single, widowed, divorced	full-time	No	Absolutely did/do have COVID-19 or Probably did/do have COVID-19	normal wei	Maintained or lost weight	No	No	Yes, partly remote or completely remote	Yes	5	ye	no
66	urban	45-59	fema	high and postgraduate	Married, in relationships	full-time	Ye	Absolutely did not/do not have COVID-19 or Probably did not/do not have COVID-19	overweight	Gained weight	No	No	No	Yes	1	no	ye
67	urban	45-59	male	high and postgraduate	Married, in relationships	full-time	No	Absolutely did not/do not have COVID-19 or Probably did not/do not have COVID-19	normal wei	Maintained or lost weight	yes	No	Yes, partly remote or completely remote	No	0	no	ye
68	urban	18-29	fema	specialized secondary	Single, widowed, divorced	full-time	Ye	Absolutely did/do have COVID-19 or Probably did/do have COVID-19	normal wei	Maintained or lost weight	No	Ye	No	No	4	no	no
69	urban	45-59	male	specialized secondary	Married, in relationships	full-time	Ye	Absolutely did not/do not have COVID-19 or Probably did not/do not have COVID-19	overweight	Maintained or lost weight	No	Ye	No	No	0	no	ye
70	urban	45-59	male	high and postgraduate	Married, in relationships	unemployed	Ye	Absolutely did not/do not have COVID-19 or Probably did not/do not have COVID-19	overweight	Maintained or lost weight	No	Ye	No	No	1	no	ye
71	urban	18-29	male	specialized secondary	Single, widowed, divorced	unemployed	Ye	Absolutely did not/do not have COVID-19 or Probably did not/do not have COVID-19	normal wei	Maintained or lost weight	No	Ye	No	No	0	no	ye
72	rural	45-59	male	up to secondary	Married, in relationships	part-time	Ye	Absolutely did not/do not have COVID-19 or Probably did not/do not have COVID-19	overweight	Maintained or lost weight	yes	No	No	No	2	no	ye
73	urban	30-44	fema	specialized secondary	Single, widowed, divorced	full-time	No	Absolutely did not/do not have COVID-19 or Probably did not/do not have COVID-19	overweight	Maintained or lost weight	No	Ye	No	No	1	no	ye
74	urban	18-29	fema	high and postgraduate	Single, widowed, divorced	full-time	No	Absolutely did not/do not have COVID-19 or Probably did not/do not have COVID-19	normal wei	Maintained or lost weight	No	No	Yes, partly remote or completely remote	No	0	no	ye
75	urban	45-59	fema	high and postgraduate	Single, widowed, divorced	unemployed	Ye	Absolutely did/do have COVID-19 or Probably did/do have COVID-19	normal wei	Maintained or lost weight	No	Ye	No	No	2	no	ye
76	urban	18-29	fema	high and postgraduate	Single, widowed, divorced	full-time	No	Absolutely did/do have COVID-19 or Probably did/do have COVID-19	normal wei	Maintained or lost weight	No	Ye	Yes, partly remote or completely remote	No	3	no	no
77	urban	30-44	fema	high and postgraduate	Single, widowed, divorced	full-time	No	Absolutely did not/do not have COVID-19 or Probably did not/do not have COVID-19	overweight	Gained weight	yes	Ye	No	Yes	0	no	ye
78	urban	30-44	fema	high and postgraduate	Married, in relationships	other	No	Absolutely did not/do not have COVID-19 or Probably did not/do not have COVID-19	normal wei	Gained weight	No	No	No	Yes	1	ye	ye
79	rural	60+	fema	up to secondary	Married, in relationships	other	Ye	Absolutely did not/do not have COVID-19 or Probably did not/do not have COVID-19	overweight	Maintained or lost weight	No	No	No	No	3	no	no
80	urban	18-29	fema	specialized secondary	Married, in relationships	full-time	No	Absolutely did not/do not have COVID-19 or Probably did not/do not have COVID-19	normal wei	Maintained or lost weight	No	Ye	No	No	1	no	ye
81	urban	30-44	fema	specialized secondary	Single, widowed, divorced	full-time	No	Absolutely did not/do not have COVID-19 or Probably did not/do not have COVID-19	normal wei	Maintained or lost weight	No	No	No	No	1	no	no
82	urban	18-29	male	up to secondary	Single, widowed, divorced	other	No	Absolutely did not/do not have COVID-19 or Probably did not/do not have COVID-19	normal wei	Maintained or lost weight	No	Ye	Yes, partly remote or completely remote	Yes	6	no	no
83	rural	18-29	fema	up to secondary	Single, widowed, divorced	other	No	Absolutely did not/do not have COVID-19 or Probably did not/do not have COVID-19	normal wei	Maintained or lost weight	No	No	No	No	1	no	ye
84	rural	45-59	fema	specialized secondary	Married, in relationships	part-time	Ye	Absolutely did not/do not have COVID-19 or Probably did not/do not have COVID-19	overweight	Maintained or lost weight	No	No	No	No	0	no	ye
85	rural	45-59	fema	specialized secondary	Single, widowed, divorced	full-time	Ye	Absolutely did not/do not have COVID-19 or Probably did not/do not have COVID-19	overweight	Maintained or lost weight	No	Ye	No	No	0	no	ye
86	urban	30-44	fema	high and postgraduate	Married, in relationships	part-time	No	Absolutely did/do have COVID-19 or Probably did/do have COVID-19	normal wei	Maintained or lost weight	yes	No	No	No	0	no	ye
87	urban	18-29	fema	up to secondary	Single, widowed, divorced	part-time	No	Absolutely did not/do not have COVID-19 or Probably did not/do not have COVID-19	normal wei	Maintained or lost weight	No	Ye	No	No	0	no	ye
88	rural	18-29	fema	high and postgraduate	Single, widowed, divorced	other	No	Absolutely did not/do not have COVID-19 or Probably did not/do not have COVID-19	overweight	Gained weight	yes	No	Yes, partly remote or completely remote	Yes	0	no	ye
89	urban	30-44	fema	high and postgraduate	Single, widowed, divorced	other	No	Absolutely did not/do not have COVID-19 or Probably did not/do not have COVID-19	overweight	Maintained or lost weight	No	Ye	No	No	0	no	no
90	urban	30-44	fema	high and postgraduate	Single, widowed, divorced	other	Ye	Absolutely did not/do not have COVID-19 or Probably did not/do not have COVID-19	overweight	Gained weight	yes	Ye	No	Yes	1	no	ye
91	urban	45-59	fema	high and postgraduate	Married, in relationships	other	No	Absolutely did not/do not have COVID-19 or Probably did not/do not have COVID-19	overweight	Gained weight	yes	Ye	No	Yes	0	no	ye
93	urban	18-29	fema	high and postgraduate	Single, widowed, divorced	part-time	No	Absolutely did not/do not have COVID-19 or Probably did not/do not have COVID-19	normal wei	Maintained or lost weight	No	No	Yes, partly remote or completely remote	No	3	no	no
94	urban	18-29	fema	up to secondary	Single, widowed, divorced	part-time	Ye	Absolutely did not/do not have COVID-19 or Probably did not/do not have COVID-19	normal wei	Maintained or lost weight	No	No	No	No	1	no	ye
95	urban	45-59	fema	high and postgraduate	Single, widowed, divorced	part-time	Ye	Absolutely did/do have COVID-19 or Probably did/do have COVID-19	overweight	Gained weight	yes	Ye	No	Yes	10	no	no
96	urban	18-29	fema	specialized secondary	Single, widowed, divorced	full-time	Ye	Absolutely did not/do not have COVID-19 or Probably did not/do not have COVID-19	normal wei	Maintained or lost weight	No	Ye	No	No	2	no	ye
97	rural	30-44	male	high and postgraduate	Married, in relationships	full-time	No	Absolutely did not/do not have COVID-19 or Probably did not/do not have COVID-19	normal wei	Gained weight	No	No	No	No	1	no	ye
98	urban	30-44	male	up to secondary	Single, widowed, divorced	full-time	No	Absolutely did not/do not have COVID-19 or Probably did not/do not have COVID-19	normal wei	Maintained or lost weight	No	Ye	No	No	3	no	no
99	urban	45-59	male	specialized secondary	Married, in relationships	full-time	Ye	Absolutely did not/do not have COVID-19 or Probably did not/do not have COVID-19	normal wei	Maintained or lost weight	No	No	No	No	0	no	no
100	urban	60+	fema	specialized secondary	Married, in relationships	full-time	Ye	Don�t know/Uncertain	normal wei	Maintained or lost weight	No	No	No	No	5	no	no
101	urban	45-59	fema	high and postgraduate	Married, in relationships	full-time	Ye	Absolutely did not/do not have COVID-19 or Probably did not/do not have COVID-19	overweight	Gained weight	No	Ye	No	No	2	ye	ye
102	urban	18-29	fema	specialized secondary	Single, widowed, divorced	other	Ye	Absolutely did not/do not have COVID-19 or Probably did not/do not have COVID-19	normal wei	Maintained or lost weight	yes	No	No	No	9	no	ye
103	urban	30-44	male	specialized secondary	Single, widowed, divorced	full-time	No	Absolutely did not/do not have COVID-19 or Probably did not/do not have COVID-19	overweight	Gained weight	No	No	No	Yes	2	no	ye
104	urban	45-59	fema	specialized secondary	Single, widowed, divorced	full-time	Ye	Absolutely did/do have COVID-19 or Probably did/do have COVID-19	normal wei	Gained weight	No	No	No	Yes	0	ye	ye
105	urban	30-44	fema	specialized secondary	Married, in relationships	full-time	No	Absolutely did not/do not have COVID-19 or Probably did not/do not have COVID-19	normal wei	Gained weight	No	Ye	No	Yes	2	no	ye
106	urban	45-59	fema	specialized secondary	Single, widowed, divorced	full-time	No	Absolutely did not/do not have COVID-19 or Probably did not/do not have COVID-19	overweight	Maintained or lost weight	No	No	No	No	0	no	ye
107	urban	18-29	fema	specialized secondary	Single, widowed, divorced	full-time	Ye	Absolutely did not/do not have COVID-19 or Probably did not/do not have COVID-19	normal wei	Maintained or lost weight	No	Ye	No	Yes	3	no	no
108	urban	30-44	male	high and postgraduate	Single, widowed, divorced	full-time	No	Absolutely did not/do not have COVID-19 or Probably did not/do not have COVID-19	normal wei	Maintained or lost weight	No	Ye	No	No	4	no	no
109	urban	18-29	fema	high and postgraduate	Single, widowed, divorced	other	Ye	Absolutely did not/do not have COVID-19 or Probably did not/do not have COVID-19	normal wei	Maintained or lost weight	No	Ye	Yes, partly remote or completely remote	No	1	no	ye
110	urban	45-59	male	specialized secondary	Married, in relationships	full-time	No	Absolutely did not/do not have COVID-19 or Probably did not/do not have COVID-19	overweight	Gained weight	No	Ye	No	Yes	0	no	ye
111	urban	18-29	male	up to secondary	Single, widowed, divorced	other	No	Absolutely did not/do not have COVID-19 or Probably did not/do not have COVID-19	overweight	Maintained or lost weight	No	Ye	Yes, partly remote or completely remote	No	0	no	ye
112	urban	60+	fema	up to secondary	Single, widowed, divorced	other	Ye	Absolutely did not/do not have COVID-19 or Probably did not/do not have COVID-19	overweight	Maintained or lost weight	No	No	No	No	0	no	no
113	urban	60+	fema	high and postgraduate	Single, widowed, divorced	other	Ye	Absolutely did not/do not have COVID-19 or Probably did not/do not have COVID-19	overweight	Gained weight	No	No	No	No	1	no	ye
114	urban	60+	fema	specialized secondary	Single, widowed, divorced	other	Ye	Absolutely did/do have COVID-19 or Probably did/do have COVID-19	overweight	Maintained or lost weight	No	No	No	No	4	no	no
115	urban	30-44	male	specialized secondary	Single, widowed, divorced	unemployed	No	Absolutely did not/do not have COVID-19 or Probably did not/do not have COVID-19	normal wei	Gained weight	No	No	No	No	3	no	ye
116	urban	30-44	male	specialized secondary	Married, in relationships	full-time	No	Absolutely did not/do not have COVID-19 or Probably did not/do not have COVID-19	overweight	Maintained or lost weight	No	No	No	No	2	no	ye
117	urban	45-59	fema	specialized secondary	Married, in relationships	full-time	Ye	Absolutely did not/do not have COVID-19 or Probably did not/do not have COVID-19	overweight	Maintained or lost weight	No	Ye	No	No	0	no	ye
118	urban	18-29	male	high and postgraduate	Single, widowed, divorced	full-time	No	Absolutely did not/do not have COVID-19 or Probably did not/do not have COVID-19	normal wei	Maintained or lost weight	No	No	No	No	0	no	ye
119	urban	45-59	fema	high and postgraduate	Married, in relationships	full-time	Ye	Absolutely did/do have COVID-19 or Probably did/do have COVID-19	overweight	Maintained or lost weight	No	Ye	Yes, partly remote or completely remote	No	1	no	no
121	urban	45-59	fema	high and postgraduate	Single, widowed, divorced	other	Ye	Absolutely did not/do not have COVID-19 or Probably did not/do not have COVID-19	normal wei	Maintained or lost weight	yes	No	No	No	3	no	ye
122	rural	45-59	fema	specialized secondary	Married, in relationships	full-time	Ye	Absolutely did not/do not have COVID-19 or Probably did not/do not have COVID-19	overweight	Maintained or lost weight	No	No	No	No	1	no	ye
124	rural	60+	male	specialized secondary	Married, in relationships	other	Ye	Absolutely did not/do not have COVID-19 or Probably did not/do not have COVID-19	overweight	Maintained or lost weight	No	No	No	No	0	no	ye
125	rural	18-29	fema	up to secondary	Married, in relationships	other	No	Absolutely did not/do not have COVID-19 or Probably did not/do not have COVID-19	overweight	Gained weight	No	No	No	No	1	no	ye
126	urban	45-59	fema	specialized secondary	Single, widowed, divorced	part-time	Ye	Don�t know/Uncertain	overweight	Maintained or lost weight	No	No	No	No	2	no	no
127	urban	18-29	fema	up to secondary	Single, widowed, divorced	full-time	No	Absolutely did not/do not have COVID-19 or Probably did not/do not have COVID-19	overweight	Maintained or lost weight	yes	No	No	No	0	no	ye
128	urban	30-44	fema	up to secondary	Single, widowed, divorced	part-time	Ye	Absolutely did not/do not have COVID-19 or Probably did not/do not have COVID-19	overweight	Maintained or lost weight	No	No	No	No	0	no	no
129	rural	60+	fema	up to secondary	Single, widowed, divorced	other	No	Absolutely did not/do not have COVID-19 or Probably did not/do not have COVID-19	normal wei	Maintained or lost weight	No	No	No	No	0	no	ye
130	urban	60+	male	up to secondary	Married, in relationships	other	Ye	Absolutely did/do have COVID-19 or Probably did/do have COVID-19	overweight	Gained weight	yes	No	No	No	0	no	no
131	rural	45-59	fema	up to secondary	Married, in relationships	full-time	No	Absolutely did not/do not have COVID-19 or Probably did not/do not have COVID-19	overweight	Maintained or lost weight	No	No	No	No	4	no	no
133	rural	60+	fema	up to secondary	Single, widowed, divorced	other	Ye	Absolutely did not/do not have COVID-19 or Probably did not/do not have COVID-19	overweight	Maintained or lost weight	No	No	No	No	1	no	ye
134	urban	45-59	fema	up to secondary	Married, in relationships	full-time	No	Absolutely did/do have COVID-19 or Probably did/do have COVID-19	normal wei	Maintained or lost weight	No	Ye	No	No	3	no	ye
135	urban	18-29	fema	high and postgraduate	Married, in relationships	full-time	No	Absolutely did not/do not have COVID-19 or Probably did not/do not have COVID-19	normal wei	Maintained or lost weight	No	No	Yes, partly remote or completely remote	No	0	no	no
136	rural	18-29	fema	specialized secondary	Single, widowed, divorced	part-time	Ye	Absolutely did/do have COVID-19 or Probably did/do have COVID-19	normal wei	Maintained or lost weight	No	No	No	No	2	no	no
137	urban	45-59	fema	specialized secondary	Married, in relationships	full-time	Ye	Absolutely did/do have COVID-19 or Probably did/do have COVID-19	overweight	Maintained or lost weight	No	No	No	No	6	no	no
138	urban	30-44	fema	up to secondary	Single, widowed, divorced	part-time	No	Absolutely did not/do not have COVID-19 or Probably did not/do not have COVID-19	normal wei	Maintained or lost weight	No	No	No	No	4	no	ye
139	urban	60+	fema	specialized secondary	Single, widowed, divorced	other	Ye	Absolutely did not/do not have COVID-19 or Probably did not/do not have COVID-19	overweight	Maintained or lost weight	No	No	No	No	5	no	ye
140	urban	45-59	fema	high and postgraduate	Single, widowed, divorced	full-time	No	Absolutely did not/do not have COVID-19 or Probably did not/do not have COVID-19	overweight	Maintained or lost weight	No	No	No	No	2	no	ye
141	urban	60+	fema	specialized secondary	Married, in relationships	other	Ye	Absolutely did not/do not have COVID-19 or Probably did not/do not have COVID-19	overweight	Maintained or lost weight	No	No	No	No	0	no	no
142	urban	30-44	male	up to secondary	Married, in relationships	full-time	Ye	Absolutely did not/do not have COVID-19 or Probably did not/do not have COVID-19	normal wei	Gained weight	No	Ye	No	No	0	no	ye
143	urban	18-29	fema	high and postgraduate	Single, widowed, divorced	unemployed	No	Absolutely did not/do not have COVID-19 or Probably did not/do not have COVID-19	normal wei	Maintained or lost weight	No	Ye	No	No	8	no	no
144	urban	60+	male	up to secondary	Married, in relationships	other	No	Absolutely did not/do not have COVID-19 or Probably did not/do not have COVID-19	overweight	Maintained or lost weight	No	Ye	No	No	0	no	no
145	urban	30-44	male	high and postgraduate	Married, in relationships	full-time	No	Absolutely did not/do not have COVID-19 or Probably did not/do not have COVID-19	normal wei	Maintained or lost weight	No	No	No	No	0	no	no
146	urban	45-59	fema	specialized secondary	Single, widowed, divorced	full-time	Ye	Absolutely did not/do not have COVID-19 or Probably did not/do not have COVID-19	overweight	Gained weight	No	Ye	No	No	1	no	no
147	urban	45-59	male	specialized secondary	Married, in relationships	full-time	No	Absolutely did/do have COVID-19 or Probably did/do have COVID-19	overweight	Maintained or lost weight	No	Ye	No	No	0	no	ye
148	urban	60+	fema	up to secondary	Single, widowed, divorced	other	Ye	Absolutely did not/do not have COVID-19 or Probably did not/do not have COVID-19	overweight	Gained weight	No	Ye	No	No	0	no	ye
149	rural	30-44	fema	high and postgraduate	Single, widowed, divorced	full-time	No	Absolutely did not/do not have COVID-19 or Probably did not/do not have COVID-19	normal wei	Maintained or lost weight	No	No	No	No	4	no	no
150	rural	45-59	male	specialized secondary	Married, in relationships	full-time	No	Absolutely did not/do not have COVID-19 or Probably did not/do not have COVID-19	overweight	Maintained or lost weight	No	Ye	No	No	1	no	no
151	urban	18-29	fema	high and postgraduate	Married, in relationships	other	Ye	Absolutely did not/do not have COVID-19 or Probably did not/do not have COVID-19	normal wei	Maintained or lost weight	yes	No	No	No	3	no	ye
152	rural	30-44	fema	high and postgraduate	Married, in relationships	full-time	No	Absolutely did not/do not have COVID-19 or Probably did not/do not have COVID-19	normal wei	Maintained or lost weight	No	No	No	No	8	no	ye
153	rural	30-44	fema	high and postgraduate	Married, in relationships	full-time	Ye	Absolutely did/do have COVID-19 or Probably did/do have COVID-19	overweight	Maintained or lost weight	yes	No	No	No	6	no	ye
154	rural	30-44	fema	specialized secondary	Married, in relationships	full-time	No	Absolutely did not/do not have COVID-19 or Probably did not/do not have COVID-19	overweight	Gained weight	No	No	No	No	1	no	ye
155	rural	18-29	fema	up to secondary	Single, widowed, divorced	other	No	Absolutely did/do have COVID-19 or Probably did/do have COVID-19	normal wei	Maintained or lost weight	No	No	Yes, partly remote or completely remote	Yes	3	no	ye
156	rural	30-44	male	up to secondary	Single, widowed, divorced	full-time	No	Absolutely did not/do not have COVID-19 or Probably did not/do not have COVID-19	normal wei	Maintained or lost weight	No	Ye	No	No	0	no	ye
157	rural	30-44	fema	specialized secondary	Single, widowed, divorced	full-time	No	Absolutely did not/do not have COVID-19 or Probably did not/do not have COVID-19	overweight	Gained weight	No	Ye	No	Yes	7	no	no
158	rural	30-44	fema	specialized secondary	Single, widowed, divorced	part-time	No	Absolutely did not/do not have COVID-19 or Probably did not/do not have COVID-19	overweight	Gained weight	No	Ye	No	Yes	6	ye	no
159	urban	60+	male	specialized secondary	Single, widowed, divorced	part-time	No	Absolutely did not/do not have COVID-19 or Probably did not/do not have COVID-19	overweight	Maintained or lost weight	No	No	No	No	1	no	ye
160	rural	30-44	male	up to secondary	Single, widowed, divorced	unemployed	No	Absolutely did not/do not have COVID-19 or Probably did not/do not have COVID-19	normal wei	Maintained or lost weight	No	No	No	No	0	no	no
161	rural	60+	fema	specialized secondary	Married, in relationships	other	Ye	Absolutely did not/do not have COVID-19 or Probably did not/do not have COVID-19	normal wei	Maintained or lost weight	No	No	No	No	0	no	ye
162	rural	30-44	fema	high and postgraduate	Married, in relationships	other	No	Don�t know/Uncertain	normal wei	Maintained or lost weight	No	No	No	No	0	no	ye
163	rural	18-29	fema	up to secondary	Single, widowed, divorced	full-time	No	Absolutely did not/do not have COVID-19 or Probably did not/do not have COVID-19	normal wei	Maintained or lost weight	No	Ye	No	No	8	no	no
164	rural	30-44	fema	high and postgraduate	Married, in relationships	full-time	No	Absolutely did not/do not have COVID-19 or Probably did not/do not have COVID-19	normal wei	Maintained or lost weight	No	No	Yes, partly remote or completely remote	No	0	no	ye
165	rural	60+	male	up to secondary	Married, in relationships	full-time	Ye	Absolutely did not/do not have COVID-19 or Probably did not/do not have COVID-19	overweight	Maintained or lost weight	No	No	No	No	0	no	ye
166	rural	30-44	fema	specialized secondary	Married, in relationships	full-time	No	Absolutely did not/do not have COVID-19 or Probably did not/do not have COVID-19	overweight	Maintained or lost weight	No	No	No	No	0	no	ye
167	rural	45-59	fema	up to secondary	Married, in relationships	full-time	Ye	Absolutely did/do have COVID-19 or Probably did/do have COVID-19	overweight	Gained weight	No	Ye	No	No	0	no	ye
168	rural	45-59	fema	up to secondary	Single, widowed, divorced	full-time	Ye	Absolutely did not/do not have COVID-19 or Probably did not/do not have COVID-19	normal wei	Maintained or lost weight	No	No	No	No	0	no	ye
169	rural	45-59	male	specialized secondary	Single, widowed, divorced	full-time	Ye	Absolutely did not/do not have COVID-19 or Probably did not/do not have COVID-19	normal wei	Maintained or lost weight	No	No	No	No	5	no	ye
170	rural	30-44	male	high and postgraduate	Married, in relationships	full-time	No	Absolutely did not/do not have COVID-19 or Probably did not/do not have COVID-19	overweight	Maintained or lost weight	No	No	No	No	0	no	ye
171	rural	60+	male	high and postgraduate	Single, widowed, divorced	full-time	No	Absolutely did not/do not have COVID-19 or Probably did not/do not have COVID-19	normal wei	Maintained or lost weight	No	No	No	No	0	no	ye
172	rural	45-59	fema	up to secondary	Married, in relationships	part-time	Ye	Absolutely did not/do not have COVID-19 or Probably did not/do not have COVID-19	overweight	Maintained or lost weight	No	No	No	No	0	no	no
173	urban	30-44	male	high and postgraduate	Married, in relationships	full-time	No	Absolutely did not/do not have COVID-19 or Probably did not/do not have COVID-19	overweight	Maintained or lost weight	No	No	No	No	0	no	ye
174	rural	30-44	male	specialized secondary	Married, in relationships	full-time	No	Absolutely did not/do not have COVID-19 or Probably did not/do not have COVID-19	overweight	Maintained or lost weight	No	No	No	No	1	no	ye
175	urban	18-29	fema	specialized secondary	Married, in relationships	full-time	No	Absolutely did not/do not have COVID-19 or Probably did not/do not have COVID-19	normal wei	Maintained or lost weight	No	Ye	No	No	4	no	no
176	urban	30-44	male	specialized secondary	Single, widowed, divorced	part-time	No	Absolutely did not/do not have COVID-19 or Probably did not/do not have COVID-19	overweight	Maintained or lost weight	yes	Ye	No	No	3	no	ye
177	urban	45-59	fema	high and postgraduate	Single, widowed, divorced	other	Ye	Absolutely did/do have COVID-19 or Probably did/do have COVID-19	normal wei	Maintained or lost weight	yes	No	No	Yes	6	no	ye
178	urban	18-29	fema	high and postgraduate	Married, in relationships	full-time	No	Absolutely did not/do not have COVID-19 or Probably did not/do not have COVID-19	normal wei	Maintained or lost weight	No	Ye	Yes, partly remote or completely remote	No	7	no	no
179	urban	60+	fema	specialized secondary	Married, in relationships	other	Ye	Absolutely did not/do not have COVID-19 or Probably did not/do not have COVID-19	normal wei	Maintained or lost weight	No	Ye	No	No	1	no	ye
180	urban	45-59	male	specialized secondary	Married, in relationships	full-time	No	Absolutely did not/do not have COVID-19 or Probably did not/do not have COVID-19	normal wei	Maintained or lost weight	No	No	No	No	2	no	no
181	urban	60+	male	high and postgraduate	Married, in relationships	other	Ye	Absolutely did not/do not have COVID-19 or Probably did not/do not have COVID-19	normal wei	Maintained or lost weight	No	No	No	No	0	no	ye
182	rural	30-44	male	specialized secondary	Single, widowed, divorced	full-time	No	Absolutely did not/do not have COVID-19 or Probably did not/do not have COVID-19	overweight	Maintained or lost weight	No	No	No	No	1	no	ye
183	urban	18-29	male	specialized secondary	Married, in relationships	part-time	Ye	Absolutely did not/do not have COVID-19 or Probably did not/do not have COVID-19	overweight	Gained weight	No	No	No	No	0	no	ye
184	urban	18-29	male	up to secondary	Single, widowed, divorced	other	No	Don�t know/Uncertain	normal wei	Maintained or lost weight	No	No	Yes, partly remote or completely remote	Yes	0	no	ye
185	rural	18-29	male	up to secondary	Single, widowed, divorced	full-time	No	Absolutely did/do have COVID-19 or Probably did/do have COVID-19	normal wei	Maintained or lost weight	No	No	No	No	4	no	no
186	rural	18-29	male	specialized secondary	Single, widowed, divorced	other	No	Absolutely did not/do not have COVID-19 or Probably did not/do not have COVID-19	normal wei	Maintained or lost weight	No	Ye	Yes, partly remote or completely remote	No	0	no	no
187	urban	30-44	fema	specialized secondary	Single, widowed, divorced	full-time	No	Absolutely did not/do not have COVID-19 or Probably did not/do not have COVID-19	normal wei	Maintained or lost weight	No	Ye	No	No	2	no	ye
188	rural	45-59	male	high and postgraduate	Married, in relationships	unemployed	Ye	Absolutely did not/do not have COVID-19 or Probably did not/do not have COVID-19	overweight	Maintained or lost weight	No	Ye	No	No	4	no	ye
189	rural	30-44	fema	up to secondary	Married, in relationships	other	No	Absolutely did not/do not have COVID-19 or Probably did not/do not have COVID-19	overweight	Maintained or lost weight	No	Ye	No	Yes	2	no	ye
190	rural	18-29	male	up to secondary	Single, widowed, divorced	other	No	Absolutely did not/do not have COVID-19 or Probably did not/do not have COVID-19	normal wei	Gained weight	No	No	Yes, partly remote or completely remote	No	0	no	ye
191	urban	30-44	male	specialized secondary	Married, in relationships	full-time	No	Absolutely did not/do not have COVID-19 or Probably did not/do not have COVID-19	normal wei	Maintained or lost weight	No	No	No	No	0	no	ye
192	urban	45-59	male	specialized secondary	Single, widowed, divorced	full-time	No	Absolutely did not/do not have COVID-19 or Probably did not/do not have COVID-19	overweight	Maintained or lost weight	No	Ye	No	No	4	no	ye
193	rural	18-29	male	up to secondary	Single, widowed, divorced	full-time	No	Absolutely did not/do not have COVID-19 or Probably did not/do not have COVID-19	overweight	Maintained or lost weight	No	No	No	No	1	no	ye
194	rural	30-44	male	up to secondary	Single, widowed, divorced	unemployed	Ye	Absolutely did not/do not have COVID-19 or Probably did not/do not have COVID-19	overweight	Maintained or lost weight	No	Ye	No	No	6	no	no
196	urban	18-29	male	up to secondary	Single, widowed, divorced	full-time	No	Absolutely did not/do not have COVID-19 or Probably did not/do not have COVID-19	normal wei	Maintained or lost weight	No	No	No	No	4	no	ye
197	urban	45-59	fema	specialized secondary	Married, in relationships	full-time	Ye	Absolutely did not/do not have COVID-19 or Probably did not/do not have COVID-19	overweight	Maintained or lost weight	No	No	No	No	1	no	ye
198	urban	30-44	fema	specialized secondary	Married, in relationships	other	No	Absolutely did not/do not have COVID-19 or Probably did not/do not have COVID-19	normal wei	Maintained or lost weight	No	Ye	No	No	4	no	ye
199	rural	30-44	male	up to secondary	Single, widowed, divorced	full-time	Ye	Absolutely did/do have COVID-19 or Probably did/do have COVID-19	normal wei	Maintained or lost weight	No	No	No	No	0	no	ye
200	rural	30-44	fema	high and postgraduate	Married, in relationships	full-time	No	Absolutely did/do have COVID-19 or Probably did/do have COVID-19	overweight	Gained weight	yes	No	No	No	1	no	no
201	rural	30-44	male	high and postgraduate	Married, in relationships	full-time	No	Absolutely did/do have COVID-19 or Probably did/do have COVID-19	overweight	Maintained or lost weight	yes	Ye	Yes, partly remote or completely remote	No	4	no	no
202	rural	60+	male	specialized secondary	Married, in relationships	other	Ye	Absolutely did not/do not have COVID-19 or Probably did not/do not have COVID-19	overweight	Maintained or lost weight	No	No	No	No	2	no	ye
203	urban	18-29	fema	specialized secondary	Married, in relationships	other	No	Absolutely did not/do not have COVID-19 or Probably did not/do not have COVID-19	normal wei	Maintained or lost weight	yes	Ye	No	No	1	no	ye
204	urban	30-44	fema	high and postgraduate	Single, widowed, divorced	part-time	Ye	Absolutely did not/do not have COVID-19 or Probably did not/do not have COVID-19	overweight	Maintained or lost weight	No	Ye	Yes, partly remote or completely remote	No	2	no	ye
205	urban	18-29	fema	high and postgraduate	Single, widowed, divorced	full-time	Ye	Absolutely did not/do not have COVID-19 or Probably did not/do not have COVID-19	overweight	Gained weight	No	Ye	No	No	1	no	ye
207	urban	60+	male	up to secondary	Married, in relationships	other	Ye	Absolutely did not/do not have COVID-19 or Probably did not/do not have COVID-19	overweight	Maintained or lost weight	No	Ye	No	No	3	no	ye
208	rural	30-44	male	specialized secondary	Married, in relationships	full-time	No	Absolutely did not/do not have COVID-19 or Probably did not/do not have COVID-19	normal wei	Maintained or lost weight	No	No	No	No	0	no	ye
209	urban	60+	fema	specialized secondary	Single, widowed, divorced	other	Ye	Absolutely did not/do not have COVID-19 or Probably did not/do not have COVID-19	overweight	Maintained or lost weight	yes	Ye	No	No	0	no	ye
210	urban	60+	fema	specialized secondary	Single, widowed, divorced	other	Ye	Absolutely did/do have COVID-19 or Probably did/do have COVID-19	overweight	Maintained or lost weight	yes	Ye	No	No	2	no	no
211	urban	60+	fema	specialized secondary	Married, in relationships	other	Ye	Absolutely did not/do not have COVID-19 or Probably did not/do not have COVID-19	overweight	Maintained or lost weight	yes	No	No	No	2	no	no
212	urban	30-44	fema	high and postgraduate	Married, in relationships	other	No	Absolutely did not/do not have COVID-19 or Probably did not/do not have COVID-19	normal wei	Maintained or lost weight	No	Ye	No	Yes	3	no	no
213	urban	18-29	male	specialized secondary	Married, in relationships	full-time	No	Absolutely did not/do not have COVID-19 or Probably did not/do not have COVID-19	normal wei	Maintained or lost weight	No	No	No	No	1	no	ye
214	urban	18-29	male	high and postgraduate	Single, widowed, divorced	other	No	Absolutely did not/do not have COVID-19 or Probably did not/do not have COVID-19	overweight	Maintained or lost weight	No	Ye	Yes, partly remote or completely remote	No	0	no	no
215	rural	18-29	male	up to secondary	Single, widowed, divorced	other	No	Absolutely did not/do not have COVID-19 or Probably did not/do not have COVID-19	normal wei	Gained weight	No	No	Yes, partly remote or completely remote	No	0	no	ye
216	urban	45-59	male	specialized secondary	Married, in relationships	full-time	No	Absolutely did not/do not have COVID-19 or Probably did not/do not have COVID-19	overweight	Maintained or lost weight	No	No	No	No	0	no	ye
217	rural	45-59	male	specialized secondary	Married, in relationships	full-time	No	Absolutely did not/do not have COVID-19 or Probably did not/do not have COVID-19	overweight	Maintained or lost weight	No	No	No	No	1	no	ye
218	rural	30-44	fema	specialized secondary	Married, in relationships	full-time	Ye	Absolutely did/do have COVID-19 or Probably did/do have COVID-19	overweight	Gained weight	yes	Ye	No	Yes	10	no	no
219	rural	30-44	fema	high and postgraduate	Married, in relationships	other	Ye	Absolutely did not/do not have COVID-19 or Probably did not/do not have COVID-19	overweight	Maintained or lost weight	No	Ye	No	No	0	ye	ye
220	urban	30-44	fema	up to secondary	Married, in relationships	other	No	Absolutely did not/do not have COVID-19 or Probably did not/do not have COVID-19	overweight	Gained weight	No	Ye	No	Yes	1	no	no
221	urban	30-44	fema	up to secondary	Married, in relationships	part-time	No	Absolutely did not/do not have COVID-19 or Probably did not/do not have COVID-19	normal wei	Maintained or lost weight	No	No	No	No	0	no	ye
222	urban	45-59	male	specialized secondary	Married, in relationships	full-time	No	Absolutely did not/do not have COVID-19 or Probably did not/do not have COVID-19	normal wei	Maintained or lost weight	yes	Ye	No	No	0	no	ye
223	urban	30-44	male	high and postgraduate	Single, widowed, divorced	part-time	No	Absolutely did not/do not have COVID-19 or Probably did not/do not have COVID-19	overweight	Maintained or lost weight	No	No	Yes, partly remote or completely remote	No	0	no	no
224	urban	45-59	fema	high and postgraduate	Single, widowed, divorced	full-time	Ye	Absolutely did/do have COVID-19 or Probably did/do have COVID-19	overweight	Maintained or lost weight	No	No	Yes, partly remote or completely remote	No	4	no	ye
225	urban	30-44	fema	high and postgraduate	Single, widowed, divorced	full-time	No	Absolutely did/do have COVID-19 or Probably did/do have COVID-19	overweight	Maintained or lost weight	No	No	Yes, partly remote or completely remote	Yes	1	no	ye
226	urban	45-59	male	high and postgraduate	Single, widowed, divorced	full-time	No	Absolutely did not/do not have COVID-19 or Probably did not/do not have COVID-19	normal wei	Maintained or lost weight	No	No	No	No	3	no	no
227	urban	45-59	male	high and postgraduate	Single, widowed, divorced	full-time	Ye	Absolutely did not/do not have COVID-19 or Probably did not/do not have COVID-19	normal wei	Maintained or lost weight	No	Ye	No	No	4	no	no
228	urban	60+	fema	specialized secondary	Single, widowed, divorced	other	Ye	Absolutely did/do have COVID-19 or Probably did/do have COVID-19	normal wei	Maintained or lost weight	No	No	No	No	4	no	no
229	urban	45-59	fema	specialized secondary	Married, in relationships	full-time	No	Absolutely did not/do not have COVID-19 or Probably did not/do not have COVID-19	normal wei	Maintained or lost weight	yes	Ye	No	No	0	no	ye
230	urban	45-59	male	specialized secondary	Married, in relationships	full-time	No	Absolutely did not/do not have COVID-19 or Probably did not/do not have COVID-19	overweight	Gained weight	No	No	No	No	0	no	ye
231	rural	18-29	fema	specialized secondary	Married, in relationships	full-time	No	Absolutely did not/do not have COVID-19 or Probably did not/do not have COVID-19	overweight	Maintained or lost weight	yes	No	No	Yes	2	no	no
232	rural	18-29	male	high and postgraduate	Married, in relationships	full-time	No	Absolutely did not/do not have COVID-19 or Probably did not/do not have COVID-19	normal wei	Gained weight	No	Ye	No	Yes	0	no	ye
233	rural	30-44	male	up to secondary	Single, widowed, divorced	full-time	No	Absolutely did not/do not have COVID-19 or Probably did not/do not have COVID-19	normal wei	Maintained or lost weight	No	No	No	No	0	no	ye
234	rural	18-29	fema	up to secondary	Single, widowed, divorced	other	No	Absolutely did not/do not have COVID-19 or Probably did not/do not have COVID-19	normal wei	Maintained or lost weight	yes	No	Yes, partly remote or completely remote	No	8	no	ye
235	rural	30-44	fema	up to secondary	Married, in relationships	full-time	Ye	Absolutely did not/do not have COVID-19 or Probably did not/do not have COVID-19	overweight	Maintained or lost weight	No	No	No	No	1	no	no
236	rural	18-29	male	up to secondary	Single, widowed, divorced	other	No	Absolutely did not/do not have COVID-19 or Probably did not/do not have COVID-19	normal wei	Maintained or lost weight	No	Ye	Yes, partly remote or completely remote	No	0	no	no
237	rural	60+	male	high and postgraduate	Single, widowed, divorced	other	Ye	Absolutely did not/do not have COVID-19 or Probably did not/do not have COVID-19	normal wei	Maintained or lost weight	No	No	No	No	0	no	ye
238	rural	45-59	male	up to secondary	Married, in relationships	full-time	Ye	Absolutely did not/do not have COVID-19 or Probably did not/do not have COVID-19	normal wei	Maintained or lost weight	No	No	No	No	3	no	no
239	urban	30-44	fema	specialized secondary	Married, in relationships	other	Ye	Absolutely did not/do not have COVID-19 or Probably did not/do not have COVID-19	normal wei	Gained weight	No	Ye	No	No	4	no	ye
240	urban	18-29	fema	specialized secondary	Married, in relationships	other	Ye	Absolutely did/do have COVID-19 or Probably did/do have COVID-19	normal wei	Maintained or lost weight	yes	No	Yes, partly remote or completely remote	Yes	4	no	ye
241	urban	18-29	fema	high and postgraduate	Married, in relationships	unemployed	Ye	Absolutely did not/do not have COVID-19 or Probably did not/do not have COVID-19	normal wei	Maintained or lost weight	No	No	No	No	3	no	no
242	urban	18-29	fema	specialized secondary	Single, widowed, divorced	other	No	Absolutely did not/do not have COVID-19 or Probably did not/do not have COVID-19	normal wei	Maintained or lost weight	No	Ye	No	No	0	no	no
243	urban	18-29	fema	high and postgraduate	Married, in relationships	other	No	Absolutely did not/do not have COVID-19 or Probably did not/do not have COVID-19	overweight	Gained weight	No	Ye	No	Yes	4	no	ye
244	urban	18-29	male	high and postgraduate	Single, widowed, divorced	full-time	No	Absolutely did not/do not have COVID-19 or Probably did not/do not have COVID-19	normal wei	Maintained or lost weight	No	No	No	No	0	no	ye
245	urban	60+	fema	specialized secondary	Single, widowed, divorced	other	No	Absolutely did not/do not have COVID-19 or Probably did not/do not have COVID-19	overweight	Maintained or lost weight	No	No	No	No	0	no	ye
246	urban	30-44	fema	high and postgraduate	Married, in relationships	part-time	No	Absolutely did not/do not have COVID-19 or Probably did not/do not have COVID-19	overweight	Gained weight	No	No	No	Yes	0	no	no
251	urban	45-59	fema	specialized secondary	Married, in relationships	part-time	Ye	Absolutely did/do have COVID-19 or Probably did/do have COVID-19	overweight	Gained weight	yes	Ye	No	Yes	8	no	no
252	urban	30-44	fema	high and postgraduate	Married, in relationships	full-time	No	Absolutely did/do have COVID-19 or Probably did/do have COVID-19	overweight	Gained weight	No	Ye	No	No	3	no	ye
253	urban	18-29	male	high and postgraduate	Single, widowed, divorced	full-time	No	Don�t know/Uncertain	overweight	Maintained or lost weight	No	Ye	No	No	1	no	no
257	urban	45-59	male	up to secondary	Married, in relationships	full-time	No	Don�t know/Uncertain	normal wei	Maintained or lost weight	No	No	No	No	0	no	ye
258	rural	30-44	fema	up to secondary	Single, widowed, divorced	other	No	Absolutely did not/do not have COVID-19 or Probably did not/do not have COVID-19	overweight	Gained weight	yes	Ye	No	Yes	1	no	ye
261	rural	30-44	fema	high and postgraduate	Married, in relationships	other	Ye	Absolutely did/do have COVID-19 or Probably did/do have COVID-19	overweight	Gained weight	yes	Ye	No	No	2	no	ye
262	urban	30-44	male	high and postgraduate	Single, widowed, divorced	full-time	No	Absolutely did/do have COVID-19 or Probably did/do have COVID-19	normal wei	Maintained or lost weight	yes	Ye	No	No	0	no	ye
263	urban	30-44	male	up to secondary	Married, in relationships	full-time	No	Absolutely did not/do not have COVID-19 or Probably did not/do not have COVID-19	overweight	Maintained or lost weight	yes	No	No	No	0	no	ye
265	urban	30-44	fema	high and postgraduate	Married, in relationships	full-time	Ye	Absolutely did not/do not have COVID-19 or Probably did not/do not have COVID-19	overweight	Gained weight	yes	Ye	No	No	3	ye	ye
266	urban	45-59	male	high and postgraduate	Married, in relationships	full-time	No	Absolutely did not/do not have COVID-19 or Probably did not/do not have COVID-19	overweight	Maintained or lost weight	yes	No	Yes, partly remote or completely remote	No	0	no	ye
267	urban	30-44	male	up to secondary	Single, widowed, divorced	full-time	No	Absolutely did not/do not have COVID-19 or Probably did not/do not have COVID-19	overweight	Maintained or lost weight	No	Ye	No	No	2	no	ye
268	urban	60+	fema	specialized secondary	Single, widowed, divorced	other	Ye	Absolutely did not/do not have COVID-19 or Probably did not/do not have COVID-19	overweight	Maintained or lost weight	No	No	No	No	0	no	no
269	urban	30-44	male	up to secondary	Single, widowed, divorced	unemployed	Ye	Absolutely did not/do not have COVID-19 or Probably did not/do not have COVID-19	overweight	Gained weight	yes	No	No	No	3	no	no
270	urban	45-59	male	specialized secondary	Married, in relationships	full-time	No	Absolutely did/do have COVID-19 or Probably did/do have COVID-19	overweight	Maintained or lost weight	yes	Ye	No	No	0	no	no
271	urban	45-59	male	high and postgraduate	Married, in relationships	full-time	No	Absolutely did/do have COVID-19 or Probably did/do have COVID-19	normal wei	Maintained or lost weight	No	No	No	No	0	no	ye
272	urban	30-44	fema	high and postgraduate	Married, in relationships	full-time	Ye	Absolutely did/do have COVID-19 or Probably did/do have COVID-19	overweight	Gained weight	No	No	Yes, partly remote or completely remote	No	1	no	ye
273	urban	45-59	male	up to secondary	Married, in relationships	full-time	No	Absolutely did not/do not have COVID-19 or Probably did not/do not have COVID-19	normal wei	Maintained or lost weight	No	Ye	No	No	0	no	ye
274	rural	30-44	fema	up to secondary	Married, in relationships	other	No	Absolutely did not/do not have COVID-19 or Probably did not/do not have COVID-19	normal wei	Maintained or lost weight	No	Ye	No	No	0	no	ye
275	rural	30-44	fema	specialized secondary	Single, widowed, divorced	full-time	No	Absolutely did not/do not have COVID-19 or Probably did not/do not have COVID-19	overweight	Maintained or lost weight	No	Ye	No	No	4	no	ye
276	urban	30-44	fema	specialized secondary	Married, in relationships	full-time	No	Absolutely did not/do not have COVID-19 or Probably did not/do not have COVID-19	normal wei	Maintained or lost weight	No	Ye	No	No	2	no	no
277	rural	45-59	male	up to secondary	Married, in relationships	unemployed	No	Absolutely did not/do not have COVID-19 or Probably did not/do not have COVID-19	normal wei	Maintained or lost weight	No	No	No	No	0	no	ye
284	rural	30-44	fema	specialized secondary	Single, widowed, divorced	full-time	No	Absolutely did not/do not have COVID-19 or Probably did not/do not have COVID-19	overweight	Gained weight	No	No	No	Yes	0	no	ye
286	urban	30-44	fema	high and postgraduate	Single, widowed, divorced	unemployed	Ye	Absolutely did not/do not have COVID-19 or Probably did not/do not have COVID-19	overweight	Gained weight	yes	Ye	No	No	3	ye	no
287	urban	18-29	fema	high and postgraduate	Married, in relationships	other	No	Absolutely did not/do not have COVID-19 or Probably did not/do not have COVID-19	normal wei	Gained weight	No	Ye	No	No	3	no	ye
288	urban	18-29	fema	high and postgraduate	Single, widowed, divorced	other	No	Absolutely did/do have COVID-19 or Probably did/do have COVID-19	normal wei	Maintained or lost weight	yes	No	Yes, partly remote or completely remote	No	6	no	no
289	urban	18-29	male	high and postgraduate	Married, in relationships	full-time	No	Absolutely did/do have COVID-19 or Probably did/do have COVID-19	overweight	Maintained or lost weight	No	No	No	No	0	no	ye
290	urban	30-44	fema	high and postgraduate	Married, in relationships	other	Ye	Absolutely did not/do not have COVID-19 or Probably did not/do not have COVID-19	overweight	Maintained or lost weight	No	Ye	No	No	2	no	ye
291	urban	30-44	fema	high and postgraduate	Single, widowed, divorced	full-time	Ye	Absolutely did not/do not have COVID-19 or Probably did not/do not have COVID-19	normal wei	Maintained or lost weight	No	No	No	No	0	no	ye
292	urban	30-44	male	specialized secondary	Married, in relationships	full-time	No	Absolutely did/do have COVID-19 or Probably did/do have COVID-19	overweight	Maintained or lost weight	No	No	No	No	0	no	ye
293	urban	30-44	male	specialized secondary	Married, in relationships	full-time	No	Don�t know/Uncertain	normal wei	Maintained or lost weight	No	No	No	No	0	no	ye
294	urban	45-59	male	high and postgraduate	Married, in relationships	full-time	No	Don�t know/Uncertain	overweight	Gained weight	No	No	No	No	0	no	ye
295	urban	30-44	fema	specialized secondary	Married, in relationships	full-time	Ye	Absolutely did not/do not have COVID-19 or Probably did not/do not have COVID-19	overweight	Maintained or lost weight	No	Ye	No	No	3	no	no
296	rural	45-59	male	up to secondary	Married, in relationships	unemployed	No	Absolutely did not/do not have COVID-19 or Probably did not/do not have COVID-19	overweight	Maintained or lost weight	No	Ye	No	No	1	no	ye
297	urban	60+	fema	up to secondary	Married, in relationships	other	No	Absolutely did/do have COVID-19 or Probably did/do have COVID-19	normal wei	Maintained or lost weight	No	Ye	No	No	9	no	no
298	urban	60+	male	specialized secondary	Married, in relationships	other	No	Absolutely did not/do not have COVID-19 or Probably did not/do not have COVID-19	normal wei	Maintained or lost weight	No	Ye	No	No	0	no	no
300	urban	30-44	male	high and postgraduate	Married, in relationships	full-time	No	Absolutely did not/do not have COVID-19 or Probably did not/do not have COVID-19	overweight	Maintained or lost weight	yes	No	No	No	0	no	no
301	urban	45-59	fema	high and postgraduate	Single, widowed, divorced	full-time	No	Absolutely did not/do not have COVID-19 or Probably did not/do not have COVID-19	normal wei	Maintained or lost weight	No	No	No	No	1	no	ye
302	urban	30-44	male	up to secondary	Married, in relationships	full-time	Ye	Absolutely did not/do not have COVID-19 or Probably did not/do not have COVID-19	normal wei	Maintained or lost weight	No	No	No	No	0	no	ye
303	urban	45-59	male	up to secondary	Married, in relationships	full-time	Ye	Absolutely did not/do not have COVID-19 or Probably did not/do not have COVID-19	overweight	Maintained or lost weight	yes	Ye	No	No	5	ye	ye
304	urban	18-29	fema	up to secondary	Married, in relationships	other	No	Absolutely did not/do not have COVID-19 or Probably did not/do not have COVID-19	normal wei	Maintained or lost weight	No	Ye	No	No	10	no	no
305	urban	18-29	fema	specialized secondary	Married, in relationships	part-time	No	Absolutely did not/do not have COVID-19 or Probably did not/do not have COVID-19	normal wei	Gained weight	No	Ye	Yes, partly remote or completely remote	No	1	no	no
306	urban	45-59	fema	specialized secondary	Single, widowed, divorced	other	No	Absolutely did not/do not have COVID-19 or Probably did not/do not have COVID-19	overweight	Maintained or lost weight	No	Ye	No	No	5	no	no
307	urban	45-59	fema	specialized secondary	Married, in relationships	other	Ye	Absolutely did not/do not have COVID-19 or Probably did not/do not have COVID-19	normal wei	Maintained or lost weight	No	Ye	No	No	0	no	no
308	urban	18-29	fema	high and postgraduate	Married, in relationships	full-time	No	Absolutely did not/do not have COVID-19 or Probably did not/do not have COVID-19	normal wei	Maintained or lost weight	No	Ye	No	No	0	no	ye
309	urban	30-44	male	specialized secondary	Married, in relationships	full-time	Ye	Absolutely did not/do not have COVID-19 or Probably did not/do not have COVID-19	overweight	Maintained or lost weight	No	Ye	No	No	1	no	ye
310	urban	45-59	fema	high and postgraduate	Married, in relationships	full-time	Ye	Absolutely did not/do not have COVID-19 or Probably did not/do not have COVID-19	normal wei	Maintained or lost weight	No	Ye	Yes, partly remote or completely remote	No	0	no	no
311	urban	30-44	fema	specialized secondary	Married, in relationships	other	Ye	Absolutely did not/do not have COVID-19 or Probably did not/do not have COVID-19	overweight	Gained weight	No	Ye	No	Yes	1	ye	no
312	urban	30-44	fema	high and postgraduate	Married, in relationships	full-time	No	Absolutely did not/do not have COVID-19 or Probably did not/do not have COVID-19	overweight	Maintained or lost weight	No	No	No	No	0	no	ye
313	urban	30-44	male	high and postgraduate	Married, in relationships	full-time	No	Absolutely did not/do not have COVID-19 or Probably did not/do not have COVID-19	overweight	Maintained or lost weight	No	No	No	No	0	no	no
314	urban	18-29	male	high and postgraduate	Single, widowed, divorced	full-time	No	Absolutely did not/do not have COVID-19 or Probably did not/do not have COVID-19	overweight	Maintained or lost weight	No	No	No	No	1	no	ye
315	urban	18-29	fema	high and postgraduate	Single, widowed, divorced	other	No	Absolutely did not/do not have COVID-19 or Probably did not/do not have COVID-19	normal wei	Maintained or lost weight	No	No	No	No	3	no	no
316	rural	45-59	fema	specialized secondary	Married, in relationships	full-time	Ye	Absolutely did not/do not have COVID-19 or Probably did not/do not have COVID-19	normal wei	Maintained or lost weight	No	No	No	No	0	no	ye
317	urban	30-44	male	high and postgraduate	Single, widowed, divorced	unemployed	No	Absolutely did not/do not have COVID-19 or Probably did not/do not have COVID-19	normal wei	Maintained or lost weight	No	Ye	No	No	3	no	no
318	urban	18-29	fema	specialized secondary	Single, widowed, divorced	full-time	Ye	Absolutely did not/do not have COVID-19 or Probably did not/do not have COVID-19	normal wei	Gained weight	No	No	No	Yes	10	ye	no
319	urban	60+	fema	high and postgraduate	Married, in relationships	other	No	Absolutely did not/do not have COVID-19 or Probably did not/do not have COVID-19	overweight	Gained weight	No	No	No	No	0	no	ye
320	urban	60+	fema	specialized secondary	Married, in relationships	other	No	Absolutely did not/do not have COVID-19 or Probably did not/do not have COVID-19	overweight	Maintained or lost weight	No	No	No	No	0	no	ye
321	rural	45-59	fema	specialized secondary	Married, in relationships	full-time	No	Absolutely did not/do not have COVID-19 or Probably did not/do not have COVID-19	normal wei	Maintained or lost weight	No	No	No	No	0	no	ye
322	urban	30-44	male	up to secondary	Married, in relationships	unemployed	No	Absolutely did/do have COVID-19 or Probably did/do have COVID-19	overweight	Maintained or lost weight	No	No	No	No	0	no	ye
323	rural	30-44	fema	high and postgraduate	Married, in relationships	full-time	No	Absolutely did/do have COVID-19 or Probably did/do have COVID-19	normal wei	Maintained or lost weight	No	No	No	No	5	no	ye
324	rural	18-29	fema	high and postgraduate	Single, widowed, divorced	full-time	No	Absolutely did not/do not have COVID-19 or Probably did not/do not have COVID-19	normal wei	Gained weight	yes	No	No	No	0	no	ye
325	rural	45-59	fema	specialized secondary	Married, in relationships	full-time	No	Absolutely did not/do not have COVID-19 or Probably did not/do not have COVID-19	overweight	Maintained or lost weight	No	No	No	No	1	no	ye
327	urban	18-29	fema	high and postgraduate	Married, in relationships	full-time	Ye	Absolutely did/do have COVID-19 or Probably did/do have COVID-19	normal wei	Maintained or lost weight	No	No	No	No	2	no	no
328	urban	60+	male	high and postgraduate	Married, in relationships	full-time	Ye	Absolutely did not/do not have COVID-19 or Probably did not/do not have COVID-19	normal wei	Maintained or lost weight	yes	No	No	No	0	no	no
329	urban	18-29	male	specialized secondary	Married, in relationships	full-time	No	Absolutely did not/do not have COVID-19 or Probably did not/do not have COVID-19	overweight	Maintained or lost weight	No	No	No	No	1	no	ye
330	urban	18-29	fema	high and postgraduate	Married, in relationships	full-time	Ye	Don�t know/Uncertain	normal wei	Maintained or lost weight	No	No	No	No	2	no	no
331	urban	18-29	male	up to secondary	Single, widowed, divorced	other	No	Absolutely did not/do not have COVID-19 or Probably did not/do not have COVID-19	normal wei	Maintained or lost weight	No	No	Yes, partly remote or completely remote	Yes	3	no	no
332	rural	30-44	fema	high and postgraduate	Married, in relationships	full-time	Ye	Absolutely did/do have COVID-19 or Probably did/do have COVID-19	normal wei	Maintained or lost weight	No	No	No	No	3	no	no
333	rural	18-29	fema	up to secondary	Single, widowed, divorced	full-time	No	Absolutely did not/do not have COVID-19 or Probably did not/do not have COVID-19	normal wei	Maintained or lost weight	No	No	No	No	3	no	ye
334	urban	30-44	male	high and postgraduate	Single, widowed, divorced	full-time	No	Absolutely did/do have COVID-19 or Probably did/do have COVID-19	normal wei	Gained weight	yes	No	No	No	1	no	ye
335	urban	30-44	male	specialized secondary	Married, in relationships	full-time	No	Absolutely did not/do not have COVID-19 or Probably did not/do not have COVID-19	overweight	Gained weight	No	Ye	No	No	0	no	ye
336	rural	45-59	fema	up to secondary	Single, widowed, divorced	other	No	Absolutely did not/do not have COVID-19 or Probably did not/do not have COVID-19	overweight	Gained weight	yes	Ye	No	Yes	1	no	ye
337	urban	45-59	male	high and postgraduate	Married, in relationships	full-time	No	Don�t know/Uncertain	normal wei	Maintained or lost weight	No	No	No	Yes	1	no	ye
338	rural	18-29	male	high and postgraduate	Single, widowed, divorced	full-time	No	Absolutely did not/do not have COVID-19 or Probably did not/do not have COVID-19	normal wei	Maintained or lost weight	No	No	No	No	7	no	ye
339	rural	45-59	male	up to secondary	Married, in relationships	full-time	No	Absolutely did not/do not have COVID-19 or Probably did not/do not have COVID-19	normal wei	Gained weight	yes	No	No	No	0	no	ye
341	rural	30-44	male	high and postgraduate	Single, widowed, divorced	full-time	No	Absolutely did not/do not have COVID-19 or Probably did not/do not have COVID-19	normal wei	Maintained or lost weight	No	No	No	No	2	no	no
342	urban	30-44	male	specialized secondary	Married, in relationships	full-time	No	Absolutely did not/do not have COVID-19 or Probably did not/do not have COVID-19	overweight	Maintained or lost weight	No	Ye	No	No	2	no	ye
343	rural	18-29	fema	up to secondary	Single, widowed, divorced	full-time	Ye	Absolutely did not/do not have COVID-19 or Probably did not/do not have COVID-19	normal wei	Maintained or lost weight	No	No	No	No	1	no	no
344	rural	18-29	fema	up to secondary	Married, in relationships	other	No	Absolutely did not/do not have COVID-19 or Probably did not/do not have COVID-19	normal wei	Maintained or lost weight	No	No	No	No	0	no	ye
345	urban	45-59	fema	specialized secondary	Single, widowed, divorced	other	No	Absolutely did not/do not have COVID-19 or Probably did not/do not have COVID-19	overweight	Gained weight	yes	Ye	No	Yes	1	no	ye
347	rural	30-44	male	high and postgraduate	Single, widowed, divorced	full-time	Ye	Absolutely did/do have COVID-19 or Probably did/do have COVID-19	overweight	Maintained or lost weight	No	No	No	Yes	0	no	ye
348	urban	30-44	fema	up to secondary	Single, widowed, divorced	other	Ye	Absolutely did not/do not have COVID-19 or Probably did not/do not have COVID-19	normal wei	Maintained or lost weight	No	Ye	No	No	0	no	ye
349	rural	45-59	fema	up to secondary	Married, in relationships	other	No	Absolutely did not/do not have COVID-19 or Probably did not/do not have COVID-19	overweight	Maintained or lost weight	No	Ye	No	No	0	no	ye
350	urban	30-44	male	specialized secondary	Married, in relationships	full-time	Ye	Absolutely did not/do not have COVID-19 or Probably did not/do not have COVID-19	normal wei	Gained weight	No	Ye	No	No	1	no	no
352	urban	30-44	male	high and postgraduate	Married, in relationships	full-time	Ye	Absolutely did not/do not have COVID-19 or Probably did not/do not have COVID-19	overweight	Maintained or lost weight	yes	Ye	No	No	2	ye	no
353	urban	30-44	fema	high and postgraduate	Married, in relationships	other	No	Absolutely did not/do not have COVID-19 or Probably did not/do not have COVID-19	normal wei	Maintained or lost weight	No	Ye	No	No	2	no	ye
354	urban	30-44	fema	specialized secondary	Married, in relationships	full-time	Ye	Absolutely did not/do not have COVID-19 or Probably did not/do not have COVID-19	normal wei	Maintained or lost weight	yes	Ye	No	No	1	no	no
355	rural	30-44	fema	high and postgraduate	Married, in relationships	full-time	No	Absolutely did not/do not have COVID-19 or Probably did not/do not have COVID-19	normal wei	Maintained or lost weight	No	No	No	No	0	no	ye
356	rural	30-44	male	high and postgraduate	Single, widowed, divorced	full-time	Ye	Absolutely did/do have COVID-19 or Probably did/do have COVID-19	normal wei	Maintained or lost weight	No	No	No	No	4	no	no
358	rural	45-59	fema	up to secondary	Married, in relationships	other	No	Absolutely did not/do not have COVID-19 or Probably did not/do not have COVID-19	overweight	Maintained or lost weight	No	No	No	No	0	no	ye
359	urban	30-44	fema	up to secondary	Married, in relationships	other	Ye	Absolutely did not/do not have COVID-19 or Probably did not/do not have COVID-19	overweight	Maintained or lost weight	No	Ye	No	No	4	no	ye
362	urban	18-29	fema	specialized secondary	Single, widowed, divorced	full-time	No	Absolutely did not/do not have COVID-19 or Probably did not/do not have COVID-19	normal wei	Maintained or lost weight	No	Ye	No	No	0	no	ye
363	rural	18-29	fema	up to secondary	Single, widowed, divorced	other	No	Absolutely did not/do not have COVID-19 or Probably did not/do not have COVID-19	normal wei	Maintained or lost weight	No	No	No	No	0	no	ye
364	urban	18-29	male	specialized secondary	Single, widowed, divorced	full-time	No	Absolutely did not/do not have COVID-19 or Probably did not/do not have COVID-19	overweight	Maintained or lost weight	No	Ye	No	No	4	no	no
365	rural	45-59	male	high and postgraduate	Married, in relationships	full-time	No	Absolutely did not/do not have COVID-19 or Probably did not/do not have COVID-19	overweight	Maintained or lost weight	No	No	No	No	3	no	ye
366	rural	18-29	fema	up to secondary	Single, widowed, divorced	part-time	No	Absolutely did/do have COVID-19 or Probably did/do have COVID-19	normal wei	Maintained or lost weight	No	No	Yes, partly remote or completely remote	No	1	no	ye
367	rural	45-59	fema	up to secondary	Single, widowed, divorced	full-time	No	Absolutely did not/do not have COVID-19 or Probably did not/do not have COVID-19	overweight	Maintained or lost weight	No	No	No	No	0	no	ye
368	rural	45-59	fema	specialized secondary	Married, in relationships	other	Ye	Absolutely did not/do not have COVID-19 or Probably did not/do not have COVID-19	overweight	Gained weight	yes	Ye	No	No	0	no	no
369	rural	45-59	fema	high and postgraduate	Single, widowed, divorced	full-time	Ye	Absolutely did not/do not have COVID-19 or Probably did not/do not have COVID-19	overweight	Maintained or lost weight	No	No	No	No	0	no	ye
370	urban	30-44	fema	specialized secondary	Married, in relationships	full-time	No	Absolutely did not/do not have COVID-19 or Probably did not/do not have COVID-19	normal wei	Maintained or lost weight	No	Ye	No	No	0	no	ye
371	rural	30-44	male	up to secondary	Married, in relationships	part-time	No	Absolutely did not/do not have COVID-19 or Probably did not/do not have COVID-19	normal wei	Maintained or lost weight	No	Ye	Yes, partly remote or completely remote	No	3	no	ye
372	urban	45-59	fema	high and postgraduate	Single, widowed, divorced	full-time	No	Absolutely did/do have COVID-19 or Probably did/do have COVID-19	normal wei	Maintained or lost weight	No	No	No	No	0	no	ye
373	urban	45-59	fema	up to secondary	Married, in relationships	full-time	Ye	Absolutely did not/do not have COVID-19 or Probably did not/do not have COVID-19	overweight	Gained weight	No	Ye	No	No	9	no	no
374	urban	18-29	fema	specialized secondary	Married, in relationships	other	No	Absolutely did not/do not have COVID-19 or Probably did not/do not have COVID-19	normal wei	Maintained or lost weight	No	No	No	No	0	no	ye
375	urban	60+	male	specialized secondary	Single, widowed, divorced	full-time	No	Absolutely did not/do not have COVID-19 or Probably did not/do not have COVID-19	normal wei	Maintained or lost weight	No	No	No	No	0	no	ye
376	urban	30-44	male	high and postgraduate	Married, in relationships	full-time	Ye	Absolutely did not/do not have COVID-19 or Probably did not/do not have COVID-19	overweight	Gained weight	yes	No	No	No	1	no	ye
377	rural	18-29	fema	high and postgraduate	Married, in relationships	full-time	No	Absolutely did not/do not have COVID-19 or Probably did not/do not have COVID-19	normal wei	Gained weight	No	No	No	Yes	6	no	no
378	urban	30-44	fema	high and postgraduate	Single, widowed, divorced	full-time	No	Absolutely did not/do not have COVID-19 or Probably did not/do not have COVID-19	overweight	Gained weight	yes	No	No	No	10	no	no
379	urban	45-59	male	high and postgraduate	Single, widowed, divorced	part-time	No	Absolutely did not/do not have COVID-19 or Probably did not/do not have COVID-19	overweight	Maintained or lost weight	No	No	Yes, partly remote or completely remote	No	4	no	ye
380	urban	30-44	male	up to secondary	Single, widowed, divorced	part-time	No	Absolutely did not/do not have COVID-19 or Probably did not/do not have COVID-19	overweight	Gained weight	No	No	No	No	0	no	ye
381	urban	30-44	fema	high and postgraduate	Married, in relationships	part-time	No	Absolutely did not/do not have COVID-19 or Probably did not/do not have COVID-19	normal wei	Maintained or lost weight	yes	No	Yes, partly remote or completely remote	No	2	no	no
382	urban	18-29	male	specialized secondary	Single, widowed, divorced	unemployed	Ye	Absolutely did not/do not have COVID-19 or Probably did not/do not have COVID-19	normal wei	Maintained or lost weight	yes	No	No	No	5	no	no
383	urban	18-29	male	high and postgraduate	Single, widowed, divorced	part-time	No	Absolutely did not/do not have COVID-19 or Probably did not/do not have COVID-19	overweight	Maintained or lost weight	yes	Ye	Yes, partly remote or completely remote	No	12	no	no
384	urban	45-59	male	specialized secondary	Single, widowed, divorced	full-time	Ye	Absolutely did not/do not have COVID-19 or Probably did not/do not have COVID-19	overweight	Gained weight	yes	No	No	No	5	no	no
385	urban	18-29	fema	up to secondary	Single, widowed, divorced	unemployed	No	Absolutely did not/do not have COVID-19 or Probably did not/do not have COVID-19	normal wei	Gained weight	No	No	No	No	4	no	no
386	urban	18-29	male	specialized secondary	Single, widowed, divorced	part-time	Ye	Absolutely did not/do not have COVID-19 or Probably did not/do not have COVID-19	normal wei	Maintained or lost weight	No	Ye	No	No	1	no	ye
387	urban	30-44	fema	high and postgraduate	Single, widowed, divorced	full-time	No	Absolutely did not/do not have COVID-19 or Probably did not/do not have COVID-19	overweight	Gained weight	No	Ye	No	No	3	no	ye
388	rural	45-59	male	up to secondary	Married, in relationships	full-time	No	Absolutely did not/do not have COVID-19 or Probably did not/do not have COVID-19	overweight	Maintained or lost weight	No	Ye	No	No	0	no	ye
390	urban	18-29	fema	up to secondary	Single, widowed, divorced	other	No	Absolutely did not/do not have COVID-19 or Probably did not/do not have COVID-19	normal wei	Maintained or lost weight	yes	Ye	Yes, partly remote or completely remote	No	0	no	no
391	urban	30-44	fema	high and postgraduate	Married, in relationships	other	Ye	Absolutely did/do have COVID-19 or Probably did/do have COVID-19	overweight	Maintained or lost weight	No	No	No	No	5	no	no
392	urban	30-44	fema	specialized secondary	Married, in relationships	other	No	Absolutely did/do have COVID-19 or Probably did/do have COVID-19	overweight	Gained weight	yes	Ye	No	Yes	3	no	no
393	urban	18-29	fema	high and postgraduate	Single, widowed, divorced	other	No	Absolutely did/do have COVID-19 or Probably did/do have COVID-19	normal wei	Gained weight	yes	No	Yes, partly remote or completely remote	No	1	no	ye
394	urban	18-29	male	up to secondary	Single, widowed, divorced	other	No	Absolutely did/do have COVID-19 or Probably did/do have COVID-19	overweight	Gained weight	yes	No	Yes, partly remote or completely remote	No	0	no	no
395	urban	18-29	male	high and postgraduate	Single, widowed, divorced	full-time	No	Absolutely did not/do not have COVID-19 or Probably did not/do not have COVID-19	normal wei	Maintained or lost weight	No	No	No	No	0	no	ye
396	rural	30-44	fema	specialized secondary	Married, in relationships	full-time	No	Absolutely did not/do not have COVID-19 or Probably did not/do not have COVID-19	overweight	Maintained or lost weight	No	No	No	No	4	no	no
398	urban	45-59	male	specialized secondary	Married, in relationships	full-time	No	Absolutely did not/do not have COVID-19 or Probably did not/do not have COVID-19	overweight	Maintained or lost weight	No	Ye	No	No	2	no	ye
399	urban	30-44	fema	high and postgraduate	Married, in relationships	full-time	No	Absolutely did not/do not have COVID-19 or Probably did not/do not have COVID-19	overweight	Maintained or lost weight	No	Ye	Yes, partly remote or completely remote	No	0	no	ye
400	urban	60+	male	high and postgraduate	Married, in relationships	other	Ye	Absolutely did/do have COVID-19 or Probably did/do have COVID-19	normal wei	Maintained or lost weight	No	Ye	No	No	0	no	ye
401	urban	45-59	fema	high and postgraduate	Single, widowed, divorced	full-time	Ye	Absolutely did/do have COVID-19 or Probably did/do have COVID-19	normal wei	Maintained or lost weight	No	No	No	Yes	0	no	no
402	urban	60+	fema	high and postgraduate	Married, in relationships	other	Ye	Absolutely did not/do not have COVID-19 or Probably did not/do not have COVID-19	overweight	Gained weight	yes	Ye	No	Yes	6	no	ye
403	urban	30-44	male	high and postgraduate	Married, in relationships	full-time	No	Absolutely did not/do not have COVID-19 or Probably did not/do not have COVID-19	normal wei	Maintained or lost weight	No	Ye	No	No	4	no	no
404	urban	30-44	fema	up to secondary	Married, in relationships	full-time	Ye	Absolutely did not/do not have COVID-19 or Probably did not/do not have COVID-19	overweight	Maintained or lost weight	No	No	No	No	0	no	ye
405	urban	18-29	fema	up to secondary	Married, in relationships	other	Ye	Absolutely did not/do not have COVID-19 or Probably did not/do not have COVID-19	normal wei	Maintained or lost weight	No	No	Yes, partly remote or completely remote	No	7	ye	no
406	urban	45-59	male	high and postgraduate	Married, in relationships	full-time	Ye	Absolutely did/do have COVID-19 or Probably did/do have COVID-19	overweight	Maintained or lost weight	yes	No	No	No	0	no	ye
407	urban	18-29	male	high and postgraduate	Single, widowed, divorced	full-time	No	Absolutely did not/do not have COVID-19 or Probably did not/do not have COVID-19	normal wei	Maintained or lost weight	No	Ye	No	No	0	no	ye
408	urban	30-44	fema	specialized secondary	Single, widowed, divorced	full-time	No	Absolutely did not/do not have COVID-19 or Probably did not/do not have COVID-19	overweight	Maintained or lost weight	No	No	No	No	0	no	ye
409	urban	60+	male	high and postgraduate	Married, in relationships	full-time	No	Absolutely did not/do not have COVID-19 or Probably did not/do not have COVID-19	overweight	Maintained or lost weight	yes	No	No	No	0	no	ye
410	urban	45-59	male	high and postgraduate	Married, in relationships	full-time	Ye	Absolutely did/do have COVID-19 or Probably did/do have COVID-19	normal wei	Maintained or lost weight	yes	No	No	Yes	0	no	ye
411	urban	45-59	fema	high and postgraduate	Single, widowed, divorced	full-time	Ye	Absolutely did/do have COVID-19 or Probably did/do have COVID-19	normal wei	Maintained or lost weight	No	Ye	No	No	2	no	no
413	urban	45-59	male	high and postgraduate	Married, in relationships	full-time	No	Absolutely did not/do not have COVID-19 or Probably did not/do not have COVID-19	overweight	Maintained or lost weight	No	No	No	No	0	no	ye
414	urban	30-44	male	up to secondary	Single, widowed, divorced	full-time	No	Absolutely did not/do not have COVID-19 or Probably did not/do not have COVID-19	overweight	Gained weight	No	No	No	No	1	no	no
415	urban	30-44	male	specialized secondary	Married, in relationships	full-time	No	Absolutely did not/do not have COVID-19 or Probably did not/do not have COVID-19	normal wei	Maintained or lost weight	No	Ye	No	No	0	no	ye
416	urban	30-44	fema	specialized secondary	Married, in relationships	full-time	Ye	Absolutely did not/do not have COVID-19 or Probably did not/do not have COVID-19	normal wei	Maintained or lost weight	yes	No	Yes, partly remote or completely remote	No	2	no	ye
418	urban	60+	male	high and postgraduate	Married, in relationships	other	No	Absolutely did not/do not have COVID-19 or Probably did not/do not have COVID-19	overweight	Maintained or lost weight	No	Ye	No	No	0	no	no
419	rural	60+	male	up to secondary	Married, in relationships	full-time	No	Absolutely did not/do not have COVID-19 or Probably did not/do not have COVID-19	normal wei	Maintained or lost weight	No	Ye	No	No	0	no	ye
420	urban	18-29	male	up to secondary	Married, in relationships	part-time	No	Absolutely did not/do not have COVID-19 or Probably did not/do not have COVID-19	normal wei	Maintained or lost weight	No	No	No	No	0	no	ye
421	urban	45-59	fema	specialized secondary	Married, in relationships	part-time	Ye	Don�t know/Uncertain	normal wei	Maintained or lost weight	yes	Ye	No	No	7	no	no
423	rural	18-29	fema	high and postgraduate	Married, in relationships	other	Ye	Absolutely did/do have COVID-19 or Probably did/do have COVID-19	normal wei	Gained weight	yes	Ye	No	Yes	6	no	no
424	urban	18-29	male	specialized secondary	Single, widowed, divorced	full-time	No	Absolutely did not/do not have COVID-19 or Probably did not/do not have COVID-19	normal wei	Maintained or lost weight	No	Ye	No	No	0	no	ye
425	urban	60+	male	up to secondary	Married, in relationships	full-time	Ye	Absolutely did not/do not have COVID-19 or Probably did not/do not have COVID-19	normal wei	Maintained or lost weight	No	Ye	No	No	0	no	no
426	urban	45-59	male	specialized secondary	Married, in relationships	unemployed	Ye	Absolutely did not/do not have COVID-19 or Probably did not/do not have COVID-19	overweight	Gained weight	No	No	No	No	0	no	ye
427	urban	30-44	fema	high and postgraduate	Married, in relationships	full-time	No	Absolutely did not/do not have COVID-19 or Probably did not/do not have COVID-19	normal wei	Gained weight	No	No	No	Yes	0	no	ye
428	urban	30-44	fema	high and postgraduate	Married, in relationships	full-time	No	Absolutely did not/do not have COVID-19 or Probably did not/do not have COVID-19	overweight	Maintained or lost weight	No	No	No	No	0	no	ye
429	urban	45-59	fema	specialized secondary	Married, in relationships	full-time	No	Absolutely did not/do not have COVID-19 or Probably did not/do not have COVID-19	overweight	Maintained or lost weight	No	Ye	No	No	4	no	no
430	urban	45-59	male	specialized secondary	Married, in relationships	full-time	No	Absolutely did not/do not have COVID-19 or Probably did not/do not have COVID-19	overweight	Gained weight	No	No	No	No	1	ye	no
431	urban	30-44	male	specialized secondary	Married, in relationships	full-time	No	Absolutely did not/do not have COVID-19 or Probably did not/do not have COVID-19	normal wei	Maintained or lost weight	No	No	No	No	0	no	ye
432	urban	30-44	male	up to secondary	Married, in relationships	full-time	No	Absolutely did not/do not have COVID-19 or Probably did not/do not have COVID-19	overweight	Maintained or lost weight	No	No	No	No	0	no	ye
433	urban	60+	fema	specialized secondary	Married, in relationships	other	No	Absolutely did not/do not have COVID-19 or Probably did not/do not have COVID-19	overweight	Maintained or lost weight	No	No	No	No	4	no	no
434	urban	18-29	male	specialized secondary	Married, in relationships	full-time	No	Absolutely did/do have COVID-19 or Probably did/do have COVID-19	normal wei	Maintained or lost weight	No	No	No	No	2	no	no
435	rural	30-44	fema	specialized secondary	Married, in relationships	other	No	Absolutely did not/do not have COVID-19 or Probably did not/do not have COVID-19	overweight	Gained weight	No	No	No	No	0	no	ye
436	urban	45-59	fema	high and postgraduate	Single, widowed, divorced	full-time	No	Absolutely did not/do not have COVID-19 or Probably did not/do not have COVID-19	overweight	Maintained or lost weight	No	No	No	No	0	no	ye
437	urban	45-59	fema	specialized secondary	Single, widowed, divorced	full-time	No	Absolutely did not/do not have COVID-19 or Probably did not/do not have COVID-19	overweight	Maintained or lost weight	yes	Ye	No	No	0	no	ye
438	rural	18-29	fema	specialized secondary	Married, in relationships	other	No	Absolutely did not/do not have COVID-19 or Probably did not/do not have COVID-19	overweight	Maintained or lost weight	No	No	No	No	4	no	ye
439	urban	30-44	fema	up to secondary	Married, in relationships	other	No	Absolutely did not/do not have COVID-19 or Probably did not/do not have COVID-19	normal wei	Maintained or lost weight	No	Ye	No	No	0	no	ye
440	urban	60+	male	up to secondary	Single, widowed, divorced	unemployed	Ye	Absolutely did not/do not have COVID-19 or Probably did not/do not have COVID-19	overweight	Maintained or lost weight	yes	Ye	No	No	0	no	no
442	rural	18-29	male	specialized secondary	Married, in relationships	full-time	No	Absolutely did not/do not have COVID-19 or Probably did not/do not have COVID-19	normal wei	Maintained or lost weight	No	No	No	No	3	no	ye
443	rural	60+	male	high and postgraduate	Married, in relationships	other	Ye	Absolutely did not/do not have COVID-19 or Probably did not/do not have COVID-19	normal wei	Maintained or lost weight	No	Ye	No	No	4	no	no
444	rural	60+	fema	specialized secondary	Single, widowed, divorced	other	No	Absolutely did not/do not have COVID-19 or Probably did not/do not have COVID-19	overweight	Maintained or lost weight	yes	No	No	No	0	no	no
445	rural	30-44	fema	specialized secondary	Married, in relationships	other	No	Absolutely did not/do not have COVID-19 or Probably did not/do not have COVID-19	overweight	Maintained or lost weight	yes	No	No	Yes	0	no	no
446	rural	45-59	male	specialized secondary	Married, in relationships	full-time	Ye	Absolutely did not/do not have COVID-19 or Probably did not/do not have COVID-19	overweight	Maintained or lost weight	No	No	No	No	0	no	no
447	urban	30-44	fema	high and postgraduate	Married, in relationships	other	No	Absolutely did not/do not have COVID-19 or Probably did not/do not have COVID-19	overweight	Gained weight	No	Ye	No	No	0	no	ye
448	rural	18-29	male	high and postgraduate	Married, in relationships	full-time	No	Absolutely did not/do not have COVID-19 or Probably did not/do not have COVID-19	overweight	Gained weight	No	No	No	No	0	no	ye
449	urban	60+	male	up to secondary	Single, widowed, divorced	unemployed	Ye	Absolutely did not/do not have COVID-19 or Probably did not/do not have COVID-19	overweight	Maintained or lost weight	No	Ye	No	No	2	no	no
450	rural	45-59	male	high and postgraduate	Married, in relationships	part-time	No	Absolutely did/do have COVID-19 or Probably did/do have COVID-19	overweight	Maintained or lost weight	No	No	Yes, partly remote or completely remote	No	1	no	ye
451	urban	45-59	male	high and postgraduate	Married, in relationships	full-time	Ye	Absolutely did not/do not have COVID-19 or Probably did not/do not have COVID-19	overweight	Gained weight	No	No	No	No	0	no	ye
452	rural	45-59	fema	high and postgraduate	Married, in relationships	full-time	No	Absolutely did/do have COVID-19 or Probably did/do have COVID-19	overweight	Gained weight	yes	No	No	Yes	4	ye	ye
453	urban	45-59	fema	up to secondary	Married, in relationships	full-time	No	Absolutely did not/do not have COVID-19 or Probably did not/do not have COVID-19	normal wei	Maintained or lost weight	No	Ye	No	No	6	no	no
454	rural	45-59	male	high and postgraduate	Married, in relationships	full-time	Ye	Absolutely did not/do not have COVID-19 or Probably did not/do not have COVID-19	normal wei	Maintained or lost weight	No	No	No	No	0	no	ye
455	urban	30-44	fema	specialized secondary	Married, in relationships	full-time	Ye	Absolutely did not/do not have COVID-19 or Probably did not/do not have COVID-19	normal wei	Gained weight	No	No	No	Yes	7	no	no
456	urban	45-59	male	up to secondary	Single, widowed, divorced	part-time	No	Absolutely did not/do not have COVID-19 or Probably did not/do not have COVID-19	normal wei	Maintained or lost weight	No	No	No	No	8	no	no
457	urban	30-44	male	high and postgraduate	Married, in relationships	full-time	No	Absolutely did not/do not have COVID-19 or Probably did not/do not have COVID-19	normal wei	Gained weight	yes	No	No	No	4	no	ye
458	urban	18-29	male	up to secondary	Single, widowed, divorced	other	Ye	Absolutely did not/do not have COVID-19 or Probably did not/do not have COVID-19	normal wei	Maintained or lost weight	yes	No	Yes, partly remote or completely remote	No	1	no	ye
459	urban	18-29	fema	high and postgraduate	Single, widowed, divorced	full-time	No	Absolutely did not/do not have COVID-19 or Probably did not/do not have COVID-19	normal wei	Maintained or lost weight	yes	No	No	No	3	no	ye
460	urban	45-59	male	high and postgraduate	Married, in relationships	full-time	Ye	Absolutely did/do have COVID-19 or Probably did/do have COVID-19	overweight	Gained weight	No	No	No	No	4	no	no
461	urban	18-29	male	high and postgraduate	Single, widowed, divorced	full-time	No	Absolutely did not/do not have COVID-19 or Probably did not/do not have COVID-19	normal wei	Maintained or lost weight	yes	No	No	No	3	no	ye
462	urban	60+	fema	specialized secondary	Single, widowed, divorced	unemployed	Ye	Absolutely did not/do not have COVID-19 or Probably did not/do not have COVID-19	overweight	Gained weight	No	Ye	No	No	3	no	ye
463	urban	60+	fema	high and postgraduate	Married, in relationships	full-time	No	Don�t know/Uncertain	normal wei	Maintained or lost weight	No	Ye	No	No	4	no	no
464	rural	30-44	male	up to secondary	Married, in relationships	unemployed	No	Absolutely did not/do not have COVID-19 or Probably did not/do not have COVID-19	overweight	Maintained or lost weight	No	Ye	No	No	1	no	ye
465	rural	30-44	fema	high and postgraduate	Married, in relationships	other	No	Absolutely did not/do not have COVID-19 or Probably did not/do not have COVID-19	normal wei	Maintained or lost weight	yes	No	No	Yes	3	no	ye
466	urban	30-44	male	specialized secondary	Married, in relationships	full-time	No	Absolutely did/do have COVID-19 or Probably did/do have COVID-19	normal wei	Maintained or lost weight	No	No	No	No	0	no	ye
467	rural	45-59	fema	up to secondary	Single, widowed, divorced	full-time	No	Absolutely did/do have COVID-19 or Probably did/do have COVID-19	overweight	Gained weight	No	Ye	No	No	3	no	ye
468	rural	18-29	fema	up to secondary	Single, widowed, divorced	other	No	Absolutely did not/do not have COVID-19 or Probably did not/do not have COVID-19	normal wei	Maintained or lost weight	No	No	No	No	1	no	ye
469	urban	30-44	male	specialized secondary	Married, in relationships	full-time	No	Absolutely did not/do not have COVID-19 or Probably did not/do not have COVID-19	overweight	Maintained or lost weight	No	Ye	No	No	0	no	ye
470	urban	30-44	male	specialized secondary	Married, in relationships	full-time	Ye	Absolutely did not/do not have COVID-19 or Probably did not/do not have COVID-19	overweight	Maintained or lost weight	No	No	No	No	0	no	no
471	rural	60+	fema	up to secondary	Married, in relationships	other	No	Absolutely did not/do not have COVID-19 or Probably did not/do not have COVID-19	overweight	Maintained or lost weight	No	No	No	No	0	no	no
472	urban	60+	male	specialized secondary	Married, in relationships	other	Ye	Absolutely did not/do not have COVID-19 or Probably did not/do not have COVID-19	overweight	Maintained or lost weight	No	No	No	No	1	no	no
473	urban	18-29	fema	high and postgraduate	Single, widowed, divorced	other	No	Absolutely did/do have COVID-19 or Probably did/do have COVID-19	normal wei	Maintained or lost weight	No	No	Yes, partly remote or completely remote	No	2	no	ye
474	urban	60+	male	specialized secondary	Married, in relationships	other	Ye	Absolutely did not/do not have COVID-19 or Probably did not/do not have COVID-19	normal wei	Maintained or lost weight	No	No	No	No	0	no	ye
475	urban	18-29	fema	high and postgraduate	Single, widowed, divorced	part-time	No	Absolutely did not/do not have COVID-19 or Probably did not/do not have COVID-19	overweight	Maintained or lost weight	No	Ye	Yes, partly remote or completely remote	No	4	no	ye
476	urban	18-29	male	specialized secondary	Single, widowed, divorced	full-time	No	Absolutely did not/do not have COVID-19 or Probably did not/do not have COVID-19	normal wei	Maintained or lost weight	No	No	No	No	0	no	ye
477	urban	18-29	fema	specialized secondary	Married, in relationships	full-time	No	Absolutely did not/do not have COVID-19 or Probably did not/do not have COVID-19	overweight	Gained weight	No	Ye	No	No	0	no	ye
478	urban	45-59	fema	specialized secondary	Single, widowed, divorced	full-time	Ye	Absolutely did not/do not have COVID-19 or Probably did not/do not have COVID-19	overweight	Maintained or lost weight	No	No	No	No	2	no	ye
479	urban	18-29	male	high and postgraduate	Single, widowed, divorced	other	Ye	Absolutely did/do have COVID-19 or Probably did/do have COVID-19	normal wei	Maintained or lost weight	No	No	Yes, partly remote or completely remote	No	2	no	ye
480	urban	18-29	male	high and postgraduate	Single, widowed, divorced	other	Ye	Absolutely did/do have COVID-19 or Probably did/do have COVID-19	normal wei	Gained weight	yes	Ye	Yes, partly remote or completely remote	No	3	no	ye
482	urban	18-29	male	up to secondary	Single, widowed, divorced	other	No	Absolutely did/do have COVID-19 or Probably did/do have COVID-19	normal wei	Maintained or lost weight	yes	Ye	Yes, partly remote or completely remote	No	2	no	no
483	urban	60+	fema	specialized secondary	Married, in relationships	other	Ye	Absolutely did not/do not have COVID-19 or Probably did not/do not have COVID-19	overweight	Maintained or lost weight	No	Ye	No	No	5	no	ye
484	urban	18-29	male	high and postgraduate	Single, widowed, divorced	full-time	Ye	Absolutely did not/do not have COVID-19 or Probably did not/do not have COVID-19	normal wei	Gained weight	No	No	No	No	3	no	ye
485	urban	30-44	fema	specialized secondary	Married, in relationships	full-time	No	Absolutely did not/do not have COVID-19 or Probably did not/do not have COVID-19	normal wei	Gained weight	No	No	No	No	0	no	no
486	rural	18-29	fema	high and postgraduate	Single, widowed, divorced	full-time	No	Absolutely did not/do not have COVID-19 or Probably did not/do not have COVID-19	normal wei	Maintained or lost weight	No	No	No	No	8	no	ye
487	rural	60+	fema	high and postgraduate	Married, in relationships	other	No	Absolutely did not/do not have COVID-19 or Probably did not/do not have COVID-19	normal wei	Maintained or lost weight	No	Ye	No	No	0	no	no
488	urban	45-59	male	high and postgraduate	Married, in relationships	other	Ye	Absolutely did not/do not have COVID-19 or Probably did not/do not have COVID-19	normal wei	Maintained or lost weight	No	Ye	No	No	1	no	no
489	rural	45-59	male	high and postgraduate	Single, widowed, divorced	full-time	Ye	Absolutely did/do have COVID-19 or Probably did/do have COVID-19	normal wei	Maintained or lost weight	No	No	No	No	0	no	no
490	urban	30-44	fema	specialized secondary	Married, in relationships	other	No	Absolutely did not/do not have COVID-19 or Probably did not/do not have COVID-19	normal wei	Maintained or lost weight	No	Ye	No	No	3	no	ye
491	urban	30-44	male	high and postgraduate	Single, widowed, divorced	full-time	No	Absolutely did not/do not have COVID-19 or Probably did not/do not have COVID-19	normal wei	Maintained or lost weight	No	Ye	No	No	2	ye	ye
492	urban	45-59	fema	specialized secondary	Single, widowed, divorced	other	No	Absolutely did/do have COVID-19 or Probably did/do have COVID-19	normal wei	Maintained or lost weight	No	Ye	No	No	2	no	no
494	urban	45-59	fema	high and postgraduate	Married, in relationships	full-time	Ye	Absolutely did/do have COVID-19 or Probably did/do have COVID-19	normal wei	Maintained or lost weight	No	No	Yes, partly remote or completely remote	No	0	no	ye
495	urban	30-44	fema	up to secondary	Single, widowed, divorced	full-time	No	Absolutely did not/do not have COVID-19 or Probably did not/do not have COVID-19	normal wei	Maintained or lost weight	No	No	No	No	1	no	ye
496	rural	30-44	male	high and postgraduate	Married, in relationships	full-time	No	Absolutely did/do have COVID-19 or Probably did/do have COVID-19	overweight	Maintained or lost weight	yes	No	No	No	0	no	ye
497	rural	45-59	fema	high and postgraduate	Single, widowed, divorced	full-time	No	Don�t know/Uncertain	overweight	Maintained or lost weight	yes	Ye	No	No	2	no	no
498	rural	30-44	male	specialized secondary	Married, in relationships	full-time	No	Absolutely did not/do not have COVID-19 or Probably did not/do not have COVID-19	normal wei	Maintained or lost weight	No	No	No	No	0	no	ye
499	rural	30-44	fema	high and postgraduate	Married, in relationships	full-time	No	Don�t know/Uncertain	overweight	Maintained or lost weight	No	Ye	No	No	0	no	no
500	urban	60+	fema	specialized secondary	Married, in relationships	full-time	No	Absolutely did not/do not have COVID-19 or Probably did not/do not have COVID-19	normal wei	Maintained or lost weight	No	Ye	No	No	3	no	no
501	urban	60+	fema	specialized secondary	Single, widowed, divorced	part-time	Ye	Absolutely did not/do not have COVID-19 or Probably did not/do not have COVID-19	normal wei	Maintained or lost weight	No	Ye	Yes, partly remote or completely remote	No	2	no	no
502	rural	45-59	male	specialized secondary	Single, widowed, divorced	full-time	Ye	Absolutely did not/do not have COVID-19 or Probably did not/do not have COVID-19	normal wei	Maintained or lost weight	No	No	No	No	1	no	ye
503	rural	30-44	fema	specialized secondary	Married, in relationships	other	Ye	Absolutely did not/do not have COVID-19 or Probably did not/do not have COVID-19	normal wei	Maintained or lost weight	No	Ye	No	No	3	no	ye
504	rural	60+	male	specialized secondary	Married, in relationships	unemployed	Ye	Absolutely did not/do not have COVID-19 or Probably did not/do not have COVID-19	overweight	Maintained or lost weight	No	Ye	No	No	2	no	ye
505	rural	18-29	male	specialized secondary	Single, widowed, divorced	full-time	No	Absolutely did not/do not have COVID-19 or Probably did not/do not have COVID-19	normal wei	Maintained or lost weight	yes	No	No	No	0	no	no
506	urban	45-59	fema	specialized secondary	Married, in relationships	full-time	Ye	Absolutely did/do have COVID-19 or Probably did/do have COVID-19	overweight	Maintained or lost weight	yes	No	No	No	0	no	ye
507	rural	30-44	male	specialized secondary	Married, in relationships	full-time	No	Absolutely did not/do not have COVID-19 or Probably did not/do not have COVID-19	normal wei	Maintained or lost weight	No	Ye	No	No	0	no	ye
508	urban	60+	male	specialized secondary	Married, in relationships	other	No	Absolutely did/do have COVID-19 or Probably did/do have COVID-19	normal wei	Maintained or lost weight	No	No	No	No	0	no	ye
510	urban	60+	fema	high and postgraduate	Single, widowed, divorced	other	Ye	Don�t know/Uncertain	overweight	Maintained or lost weight	No	No	No	No	0	no	no
511	urban	45-59	fema	specialized secondary	Married, in relationships	other	Ye	Absolutely did not/do not have COVID-19 or Probably did not/do not have COVID-19	normal wei	Maintained or lost weight	No	Ye	No	No	6	no	no
512	rural	18-29	fema	specialized secondary	Single, widowed, divorced	full-time	No	Absolutely did/do have COVID-19 or Probably did/do have COVID-19	normal wei	Maintained or lost weight	No	No	No	No	3	no	no
513	rural	45-59	fema	high and postgraduate	Married, in relationships	full-time	No	Absolutely did not/do not have COVID-19 or Probably did not/do not have COVID-19	overweight	Maintained or lost weight	No	No	No	No	0	no	ye
514	rural	18-29	male	high and postgraduate	Single, widowed, divorced	full-time	No	Absolutely did not/do not have COVID-19 or Probably did not/do not have COVID-19	normal wei	Maintained or lost weight	No	Ye	No	No	3	no	ye
515	rural	60+	male	up to secondary	Married, in relationships	other	No	Absolutely did not/do not have COVID-19 or Probably did not/do not have COVID-19	overweight	Maintained or lost weight	No	No	No	No	0	ye	no
516	urban	45-59	fema	specialized secondary	Single, widowed, divorced	part-time	Ye	Absolutely did not/do not have COVID-19 or Probably did not/do not have COVID-19	overweight	Maintained or lost weight	No	Ye	No	No	4	no	no
517	rural	18-29	male	up to secondary	Single, widowed, divorced	unemployed	No	Absolutely did not/do not have COVID-19 or Probably did not/do not have COVID-19	normal wei	Gained weight	No	No	No	No	2	no	ye
518	urban	60+	male	up to secondary	Married, in relationships	full-time	No	Absolutely did not/do not have COVID-19 or Probably did not/do not have COVID-19	overweight	Maintained or lost weight	No	No	No	No	0	no	ye
519	rural	30-44	male	high and postgraduate	Single, widowed, divorced	full-time	No	Absolutely did not/do not have COVID-19 or Probably did not/do not have COVID-19	normal wei	Maintained or lost weight	No	Ye	Yes, partly remote or completely remote	No	0	no	ye
520	rural	18-29	male	up to secondary	Single, widowed, divorced	unemployed	No	Absolutely did not/do not have COVID-19 or Probably did not/do not have COVID-19	normal wei	Maintained or lost weight	No	No	No	No	0	no	ye
521	urban	45-59	male	specialized secondary	Married, in relationships	full-time	No	Absolutely did not/do not have COVID-19 or Probably did not/do not have COVID-19	overweight	Maintained or lost weight	No	Ye	No	No	3	no	ye
522	urban	45-59	fema	high and postgraduate	Single, widowed, divorced	full-time	Ye	Absolutely did/do have COVID-19 or Probably did/do have COVID-19	normal wei	Maintained or lost weight	No	Ye	No	No	0	no	ye
523	urban	45-59	male	specialized secondary	Married, in relationships	full-time	Ye	Absolutely did not/do not have COVID-19 or Probably did not/do not have COVID-19	overweight	Maintained or lost weight	No	No	No	No	1	no	ye
524	rural	60+	fema	up to secondary	Single, widowed, divorced	other	No	Absolutely did not/do not have COVID-19 or Probably did not/do not have COVID-19	overweight	Maintained or lost weight	No	No	No	No	0	no	ye
525	rural	30-44	fema	specialized secondary	Single, widowed, divorced	full-time	No	Absolutely did/do have COVID-19 or Probably did/do have COVID-19	overweight	Gained weight	No	No	No	Yes	5	no	no
527	urban	30-44	male	high and postgraduate	Married, in relationships	full-time	Ye	Absolutely did/do have COVID-19 or Probably did/do have COVID-19	normal wei	Maintained or lost weight	No	Ye	No	No	4	no	ye
529	urban	60+	fema	high and postgraduate	Single, widowed, divorced	other	Ye	Absolutely did not/do not have COVID-19 or Probably did not/do not have COVID-19	normal wei	Maintained or lost weight	No	No	No	No	5	no	no
530	rural	45-59	fema	high and postgraduate	Single, widowed, divorced	full-time	No	Absolutely did not/do not have COVID-19 or Probably did not/do not have COVID-19	overweight	Maintained or lost weight	No	Ye	No	No	8	ye	ye
531	urban	18-29	male	specialized secondary	Single, widowed, divorced	full-time	No	Absolutely did not/do not have COVID-19 or Probably did not/do not have COVID-19	overweight	Maintained or lost weight	No	No	No	No	0	no	ye
532	urban	18-29	male	high and postgraduate	Married, in relationships	full-time	No	Absolutely did not/do not have COVID-19 or Probably did not/do not have COVID-19	normal wei	Maintained or lost weight	No	No	No	No	0	no	no
533	rural	60+	male	up to secondary	Married, in relationships	other	Ye	Absolutely did not/do not have COVID-19 or Probably did not/do not have COVID-19	overweight	Maintained or lost weight	No	No	No	No	1	no	ye
534	rural	18-29	male	up to secondary	Single, widowed, divorced	other	No	Absolutely did not/do not have COVID-19 or Probably did not/do not have COVID-19	overweight	Maintained or lost weight	yes	No	No	Yes	3	no	no
535	urban	45-59	fema	high and postgraduate	Married, in relationships	full-time	Ye	Absolutely did/do have COVID-19 or Probably did/do have COVID-19	overweight	Maintained or lost weight	No	Ye	No	No	0	no	no
536	urban	60+	fema	specialized secondary	Single, widowed, divorced	other	Ye	Absolutely did not/do not have COVID-19 or Probably did not/do not have COVID-19	overweight	Maintained or lost weight	No	Ye	No	No	4	no	ye
537	urban	30-44	male	specialized secondary	Married, in relationships	full-time	No	Absolutely did/do have COVID-19 or Probably did/do have COVID-19	normal wei	Gained weight	yes	Ye	No	No	3	ye	no
538	urban	18-29	male	high and postgraduate	Married, in relationships	full-time	No	Absolutely did not/do not have COVID-19 or Probably did not/do not have COVID-19	normal wei	Maintained or lost weight	No	No	No	No	0	no	no
539	urban	18-29	male	high and postgraduate	Single, widowed, divorced	part-time	Ye	Absolutely did not/do not have COVID-19 or Probably did not/do not have COVID-19	overweight	Gained weight	No	No	No	No	5	no	no
540	urban	45-59	male	high and postgraduate	Married, in relationships	full-time	No	Absolutely did not/do not have COVID-19 or Probably did not/do not have COVID-19	normal wei	Maintained or lost weight	No	No	No	No	0	no	no
541	urban	60+	male	high and postgraduate	Married, in relationships	other	No	Absolutely did/do have COVID-19 or Probably did/do have COVID-19	overweight	Maintained or lost weight	No	No	No	No	1	no	ye
542	urban	30-44	male	high and postgraduate	Single, widowed, divorced	full-time	No	Absolutely did not/do not have COVID-19 or Probably did not/do not have COVID-19	normal wei	Gained weight	No	Ye	No	No	2	ye	no
543	urban	30-44	fema	high and postgraduate	Married, in relationships	full-time	No	Absolutely did not/do not have COVID-19 or Probably did not/do not have COVID-19	overweight	Maintained or lost weight	No	No	Yes, partly remote or completely remote	No	0	no	ye
544	urban	60+	male	specialized secondary	Married, in relationships	other	Ye	Absolutely did not/do not have COVID-19 or Probably did not/do not have COVID-19	normal wei	Maintained or lost weight	No	Ye	No	No	0	no	ye
545	urban	30-44	male	specialized secondary	Married, in relationships	full-time	Ye	Absolutely did not/do not have COVID-19 or Probably did not/do not have COVID-19	normal wei	Maintained or lost weight	No	Ye	No	No	0	no	no
546	urban	60+	male	specialized secondary	Married, in relationships	other	Ye	Don�t know/Uncertain	overweight	Maintained or lost weight	No	Ye	No	No	3	no	no
547	urban	45-59	fema	high and postgraduate	Married, in relationships	full-time	No	Absolutely did not/do not have COVID-19 or Probably did not/do not have COVID-19	normal wei	Maintained or lost weight	No	No	No	No	0	no	ye
548	rural	30-44	fema	up to secondary	Married, in relationships	other	No	Don�t know/Uncertain	normal wei	Maintained or lost weight	No	No	No	No	3	no	ye
549	rural	45-59	fema	specialized secondary	Married, in relationships	other	Ye	Absolutely did not/do not have COVID-19 or Probably did not/do not have COVID-19	overweight	Maintained or lost weight	No	Ye	No	No	1	no	no
550	rural	30-44	male	high and postgraduate	Single, widowed, divorced	full-time	No	Absolutely did/do have COVID-19 or Probably did/do have COVID-19	overweight	Maintained or lost weight	No	No	No	No	0	no	ye
551	rural	45-59	fema	specialized secondary	Married, in relationships	part-time	Ye	Absolutely did not/do not have COVID-19 or Probably did not/do not have COVID-19	overweight	Maintained or lost weight	No	Ye	No	No	0	no	no
552	rural	18-29	male	specialized secondary	Single, widowed, divorced	part-time	Ye	Absolutely did/do have COVID-19 or Probably did/do have COVID-19	normal wei	Maintained or lost weight	yes	No	No	No	3	ye	no
553	rural	60+	fema	specialized secondary	Married, in relationships	other	Ye	Absolutely did not/do not have COVID-19 or Probably did not/do not have COVID-19	overweight	Gained weight	No	Ye	No	No	0	no	no
554	rural	45-59	fema	high and postgraduate	Married, in relationships	full-time	Ye	Absolutely did/do have COVID-19 or Probably did/do have COVID-19	overweight	Gained weight	No	No	No	No	2	no	ye
555	rural	60+	fema	high and postgraduate	Single, widowed, divorced	other	Ye	Absolutely did/do have COVID-19 or Probably did/do have COVID-19	overweight	Maintained or lost weight	yes	No	No	No	3	no	no
556	rural	18-29	fema	high and postgraduate	Married, in relationships	other	No	Absolutely did not/do not have COVID-19 or Probably did not/do not have COVID-19	overweight	Maintained or lost weight	No	Ye	No	No	2	no	ye
558	rural	30-44	male	up to secondary	Married, in relationships	full-time	No	Absolutely did not/do not have COVID-19 or Probably did not/do not have COVID-19	normal wei	Maintained or lost weight	No	No	No	No	0	no	ye
559	rural	30-44	fema	high and postgraduate	Married, in relationships	full-time	No	Absolutely did not/do not have COVID-19 or Probably did not/do not have COVID-19	normal wei	Maintained or lost weight	No	No	No	No	2	no	ye
560	rural	30-44	fema	high and postgraduate	Single, widowed, divorced	full-time	No	Absolutely did not/do not have COVID-19 or Probably did not/do not have COVID-19	normal wei	Maintained or lost weight	No	Ye	No	No	4	no	no
561	rural	45-59	male	up to secondary	Married, in relationships	full-time	No	Absolutely did not/do not have COVID-19 or Probably did not/do not have COVID-19	overweight	Maintained or lost weight	No	No	No	No	1	no	no
562	rural	45-59	fema	high and postgraduate	Married, in relationships	part-time	Ye	Absolutely did/do have COVID-19 or Probably did/do have COVID-19	overweight	Maintained or lost weight	No	Ye	Yes, partly remote or completely remote	No	0	no	ye
564	rural	30-44	fema	up to secondary	Married, in relationships	full-time	Ye	Absolutely did not/do not have COVID-19 or Probably did not/do not have COVID-19	overweight	Maintained or lost weight	No	No	No	No	5	no	no
565	rural	60+	fema	up to secondary	Single, widowed, divorced	other	Ye	Absolutely did not/do not have COVID-19 or Probably did not/do not have COVID-19	overweight	Maintained or lost weight	No	No	No	No	0	no	ye
566	rural	60+	male	up to secondary	Married, in relationships	full-time	No	Absolutely did not/do not have COVID-19 or Probably did not/do not have COVID-19	normal wei	Maintained or lost weight	No	No	No	No	2	no	no
567	rural	30-44	male	specialized secondary	Single, widowed, divorced	full-time	No	Absolutely did not/do not have COVID-19 or Probably did not/do not have COVID-19	overweight	Gained weight	No	No	No	No	0	ye	ye
568	urban	30-44	fema	high and postgraduate	Single, widowed, divorced	other	No	Absolutely did not/do not have COVID-19 or Probably did not/do not have COVID-19	normal wei	Maintained or lost weight	No	No	Yes, partly remote or completely remote	No	0	no	ye
569	rural	30-44	male	specialized secondary	Married, in relationships	part-time	Ye	Absolutely did/do have COVID-19 or Probably did/do have COVID-19	normal wei	Maintained or lost weight	yes	Ye	No	No	4	no	ye
571	rural	18-29	fema	high and postgraduate	Married, in relationships	full-time	No	Absolutely did/do have COVID-19 or Probably did/do have COVID-19	normal wei	Maintained or lost weight	No	No	No	Yes	0	no	no
572	rural	45-59	fema	specialized secondary	Married, in relationships	full-time	No	Absolutely did not/do not have COVID-19 or Probably did not/do not have COVID-19	normal wei	Maintained or lost weight	No	No	No	No	0	no	no
573	rural	18-29	male	high and postgraduate	Married, in relationships	full-time	No	Absolutely did not/do not have COVID-19 or Probably did not/do not have COVID-19	normal wei	Maintained or lost weight	No	No	No	No	0	no	ye
574	rural	30-44	male	specialized secondary	Married, in relationships	full-time	No	Absolutely did not/do not have COVID-19 or Probably did not/do not have COVID-19	overweight	Maintained or lost weight	No	No	No	No	0	no	ye
575	rural	45-59	fema	specialized secondary	Married, in relationships	full-time	No	Absolutely did/do have COVID-19 or Probably did/do have COVID-19	normal wei	Maintained or lost weight	No	No	No	No	0	no	ye
576	urban	30-44	male	high and postgraduate	Married, in relationships	full-time	No	Absolutely did not/do not have COVID-19 or Probably did not/do not have COVID-19	normal wei	Maintained or lost weight	No	Ye	No	Yes	1	no	no
577	urban	60+	male	high and postgraduate	Married, in relationships	full-time	No	Absolutely did not/do not have COVID-19 or Probably did not/do not have COVID-19	normal wei	Maintained or lost weight	No	No	No	No	0	no	no
578	rural	60+	fema	high and postgraduate	Single, widowed, divorced	other	Ye	Absolutely did not/do not have COVID-19 or Probably did not/do not have COVID-19	normal wei	Maintained or lost weight	No	No	No	No	0	no	no
579	rural	18-29	fema	specialized secondary	Single, widowed, divorced	other	No	Absolutely did not/do not have COVID-19 or Probably did not/do not have COVID-19	normal wei	Maintained or lost weight	No	No	Yes, partly remote or completely remote	No	0	no	ye
581	rural	30-44	male	up to secondary	Single, widowed, divorced	full-time	No	Absolutely did not/do not have COVID-19 or Probably did not/do not have COVID-19	normal wei	Maintained or lost weight	No	No	No	No	0	no	no
582	urban	30-44	male	high and postgraduate	Married, in relationships	full-time	Ye	Absolutely did not/do not have COVID-19 or Probably did not/do not have COVID-19	overweight	Maintained or lost weight	yes	No	No	No	0	no	ye
583	rural	30-44	fema	up to secondary	Single, widowed, divorced	unemployed	Ye	Absolutely did/do have COVID-19 or Probably did/do have COVID-19	normal wei	Maintained or lost weight	No	No	No	No	2	no	ye
584	urban	45-59	male	up to secondary	Married, in relationships	part-time	No	Absolutely did not/do not have COVID-19 or Probably did not/do not have COVID-19	overweight	Maintained or lost weight	No	No	No	No	0	no	no
585	rural	60+	male	up to secondary	Married, in relationships	full-time	Ye	Absolutely did not/do not have COVID-19 or Probably did not/do not have COVID-19	normal wei	Maintained or lost weight	No	Ye	No	No	0	no	ye
586	rural	45-59	male	up to secondary	Married, in relationships	other	No	Absolutely did not/do not have COVID-19 or Probably did not/do not have COVID-19	overweight	Gained weight	No	Ye	No	No	0	no	ye
587	rural	45-59	male	up to secondary	Married, in relationships	full-time	Ye	Absolutely did not/do not have COVID-19 or Probably did not/do not have COVID-19	overweight	Maintained or lost weight	No	No	No	No	2	no	ye
588	rural	60+	male	specialized secondary	Married, in relationships	other	No	Absolutely did not/do not have COVID-19 or Probably did not/do not have COVID-19	overweight	Maintained or lost weight	No	No	No	No	0	no	no
589	urban	60+	male	high and postgraduate	Married, in relationships	other	Ye	Absolutely did/do have COVID-19 or Probably did/do have COVID-19	overweight	Maintained or lost weight	No	No	No	No	0	no	no
590	rural	60+	fema	high and postgraduate	Single, widowed, divorced	other	Ye	Absolutely did not/do not have COVID-19 or Probably did not/do not have COVID-19	overweight	Maintained or lost weight	yes	No	No	No	0	no	ye
591	urban	60+	fema	high and postgraduate	Single, widowed, divorced	full-time	No	Absolutely did/do have COVID-19 or Probably did/do have COVID-19	overweight	Maintained or lost weight	No	No	No	No	0	no	ye
592	urban	30-44	fema	high and postgraduate	Married, in relationships	full-time	Ye	Absolutely did not/do not have COVID-19 or Probably did not/do not have COVID-19	normal wei	Maintained or lost weight	No	Ye	No	Yes	4	no	ye
593	urban	30-44	male	high and postgraduate	Married, in relationships	full-time	Ye	Absolutely did not/do not have COVID-19 or Probably did not/do not have COVID-19	overweight	Maintained or lost weight	No	Ye	No	No	1	no	ye
594	urban	30-44	male	specialized secondary	Married, in relationships	full-time	No	Absolutely did not/do not have COVID-19 or Probably did not/do not have COVID-19	normal wei	Maintained or lost weight	No	No	No	No	0	no	no
595	urban	45-59	male	high and postgraduate	Single, widowed, divorced	other	No	Absolutely did not/do not have COVID-19 or Probably did not/do not have COVID-19	normal wei	Maintained or lost weight	No	No	No	No	0	no	ye
596	urban	18-29	fema	high and postgraduate	Single, widowed, divorced	full-time	No	Absolutely did not/do not have COVID-19 or Probably did not/do not have COVID-19	normal wei	Maintained or lost weight	No	Ye	No	No	0	no	no
597	rural	30-44	male	specialized secondary	Married, in relationships	full-time	No	Absolutely did not/do not have COVID-19 or Probably did not/do not have COVID-19	overweight	Maintained or lost weight	No	No	No	No	0	no	ye
598	urban	45-59	male	high and postgraduate	Married, in relationships	full-time	No	Absolutely did not/do not have COVID-19 or Probably did not/do not have COVID-19	overweight	Maintained or lost weight	No	Ye	Yes, partly remote or completely remote	No	1	no	no
599	urban	45-59	male	specialized secondary	Married, in relationships	full-time	No	Absolutely did not/do not have COVID-19 or Probably did not/do not have COVID-19	overweight	Gained weight	No	Ye	No	No	1	no	ye
600	rural	45-59	male	high and postgraduate	Single, widowed, divorced	unemployed	No	Absolutely did not/do not have COVID-19 or Probably did not/do not have COVID-19	overweight	Gained weight	yes	Ye	No	No	1	no	ye
601	urban	45-59	fema	up to secondary	Married, in relationships	part-time	No	Absolutely did not/do not have COVID-19 or Probably did not/do not have COVID-19	overweight	Maintained or lost weight	No	No	No	No	1	no	no
602	urban	30-44	fema	high and postgraduate	Married, in relationships	full-time	No	Absolutely did/do have COVID-19 or Probably did/do have COVID-19	normal wei	Maintained or lost weight	yes	No	No	No	0	no	ye
603	rural	60+	male	up to secondary	Married, in relationships	full-time	Ye	Absolutely did/do have COVID-19 or Probably did/do have COVID-19	normal wei	Maintained or lost weight	yes	Ye	No	No	5	no	ye
604	rural	18-29	fema	high and postgraduate	Married, in relationships	part-time	No	Absolutely did not/do not have COVID-19 or Probably did not/do not have COVID-19	normal wei	Maintained or lost weight	No	No	No	No	4	no	ye
606	rural	45-59	fema	specialized secondary	Married, in relationships	full-time	Ye	Absolutely did not/do not have COVID-19 or Probably did not/do not have COVID-19	normal wei	Maintained or lost weight	No	Ye	Yes, partly remote or completely remote	No	0	no	ye
607	rural	18-29	male	specialized secondary	Single, widowed, divorced	part-time	No	Absolutely did not/do not have COVID-19 or Probably did not/do not have COVID-19	overweight	Maintained or lost weight	No	Ye	No	No	0	no	ye
608	urban	60+	male	high and postgraduate	Married, in relationships	other	Ye	Absolutely did/do have COVID-19 or Probably did/do have COVID-19	overweight	Maintained or lost weight	No	Ye	No	No	7	no	no
609	rural	18-29	male	specialized secondary	Married, in relationships	unemployed	No	Absolutely did not/do not have COVID-19 or Probably did not/do not have COVID-19	normal wei	Maintained or lost weight	No	No	No	No	2	no	ye
610	rural	30-44	fema	up to secondary	Single, widowed, divorced	other	Ye	Absolutely did not/do not have COVID-19 or Probably did not/do not have COVID-19	overweight	Maintained or lost weight	No	Ye	No	No	2	no	ye
611	rural	60+	fema	high and postgraduate	Married, in relationships	other	No	Absolutely did not/do not have COVID-19 or Probably did not/do not have COVID-19	normal wei	Maintained or lost weight	yes	Ye	No	No	3	no	ye
612	urban	30-44	fema	specialized secondary	Married, in relationships	full-time	Ye	Absolutely did not/do not have COVID-19 or Probably did not/do not have COVID-19	normal wei	Maintained or lost weight	No	No	No	No	4	no	no
613	rural	18-29	male	up to secondary	Single, widowed, divorced	unemployed	No	Absolutely did not/do not have COVID-19 or Probably did not/do not have COVID-19	normal wei	Maintained or lost weight	No	No	No	No	1	no	ye
614	rural	30-44	male	specialized secondary	Single, widowed, divorced	part-time	No	Absolutely did not/do not have COVID-19 or Probably did not/do not have COVID-19	overweight	Maintained or lost weight	No	No	No	No	2	no	ye
615	rural	18-29	fema	specialized secondary	Married, in relationships	full-time	No	Absolutely did not/do not have COVID-19 or Probably did not/do not have COVID-19	normal wei	Maintained or lost weight	No	No	No	No	3	no	ye
616	rural	45-59	male	high and postgraduate	Married, in relationships	full-time	Ye	Absolutely did not/do not have COVID-19 or Probably did not/do not have COVID-19	normal wei	Maintained or lost weight	No	Ye	Yes, partly remote or completely remote	No	9	no	no
617	rural	45-59	fema	specialized secondary	Married, in relationships	full-time	Ye	Absolutely did/do have COVID-19 or Probably did/do have COVID-19	overweight	Maintained or lost weight	No	Ye	No	Yes	4	no	no
618	rural	60+	male	up to secondary	Married, in relationships	full-time	No	Absolutely did not/do not have COVID-19 or Probably did not/do not have COVID-19	normal wei	Maintained or lost weight	No	No	Yes, partly remote or completely remote	No	0	no	ye
619	urban	30-44	male	high and postgraduate	Single, widowed, divorced	full-time	Ye	Absolutely did not/do not have COVID-19 or Probably did not/do not have COVID-19	overweight	Maintained or lost weight	No	No	Yes, partly remote or completely remote	No	0	no	ye
620	rural	60+	male	high and postgraduate	Married, in relationships	part-time	No	Absolutely did/do have COVID-19 or Probably did/do have COVID-19	normal wei	Maintained or lost weight	No	Ye	No	No	0	no	ye
621	urban	60+	male	specialized secondary	Married, in relationships	part-time	Ye	Absolutely did/do have COVID-19 or Probably did/do have COVID-19	normal wei	Maintained or lost weight	yes	No	No	No	4	no	ye
622	urban	30-44	fema	high and postgraduate	Married, in relationships	part-time	No	Absolutely did not/do not have COVID-19 or Probably did not/do not have COVID-19	normal wei	Maintained or lost weight	No	Ye	Yes, partly remote or completely remote	No	0	no	no
623	urban	30-44	male	specialized secondary	Single, widowed, divorced	full-time	No	Absolutely did not/do not have COVID-19 or Probably did not/do not have COVID-19	overweight	Maintained or lost weight	No	No	No	No	0	no	ye
624	urban	30-44	male	specialized secondary	Married, in relationships	full-time	Ye	Absolutely did not/do not have COVID-19 or Probably did not/do not have COVID-19	overweight	Maintained or lost weight	No	No	No	No	2	no	no
625	urban	45-59	fema	specialized secondary	Single, widowed, divorced	full-time	No	Absolutely did not/do not have COVID-19 or Probably did not/do not have COVID-19	overweight	Gained weight	No	Ye	No	No	0	no	ye
626	rural	45-59	male	high and postgraduate	Single, widowed, divorced	full-time	No	Absolutely did not/do not have COVID-19 or Probably did not/do not have COVID-19	normal wei	Gained weight	No	Ye	No	No	1	no	no
627	urban	45-59	male	high and postgraduate	Single, widowed, divorced	part-time	No	Absolutely did not/do not have COVID-19 or Probably did not/do not have COVID-19	normal wei	Maintained or lost weight	No	No	No	No	0	no	ye
628	urban	45-59	male	specialized secondary	Single, widowed, divorced	full-time	No	Absolutely did not/do not have COVID-19 or Probably did not/do not have COVID-19	overweight	Maintained or lost weight	No	No	No	No	2	no	no
629	urban	30-44	male	high and postgraduate	Married, in relationships	full-time	No	Absolutely did not/do not have COVID-19 or Probably did not/do not have COVID-19	normal wei	Maintained or lost weight	No	No	No	No	1	no	ye
630	urban	30-44	male	high and postgraduate	Married, in relationships	full-time	No	Absolutely did not/do not have COVID-19 or Probably did not/do not have COVID-19	normal wei	Maintained or lost weight	No	No	No	No	0	no	ye
631	urban	18-29	fema	specialized secondary	Married, in relationships	other	No	Absolutely did not/do not have COVID-19 or Probably did not/do not have COVID-19	overweight	Gained weight	No	No	No	No	0	no	no
632	urban	30-44	fema	up to secondary	Single, widowed, divorced	full-time	No	Absolutely did not/do not have COVID-19 or Probably did not/do not have COVID-19	normal wei	Maintained or lost weight	No	No	No	Yes	8	no	ye
633	urban	60+	fema	up to secondary	Single, widowed, divorced	other	No	Don�t know/Uncertain	overweight	Maintained or lost weight	No	Ye	No	No	4	no	ye
634	urban	45-59	fema	specialized secondary	Single, widowed, divorced	full-time	Ye	Absolutely did/do have COVID-19 or Probably did/do have COVID-19	overweight	Maintained or lost weight	yes	No	No	No	0	no	ye
635	urban	60+	male	high and postgraduate	Married, in relationships	other	Ye	Absolutely did not/do not have COVID-19 or Probably did not/do not have COVID-19	overweight	Maintained or lost weight	No	No	No	No	0	no	no
636	urban	45-59	fema	up to secondary	Single, widowed, divorced	unemployed	Ye	Absolutely did not/do not have COVID-19 or Probably did not/do not have COVID-19	normal wei	Maintained or lost weight	yes	Ye	No	No	1	no	ye
637	urban	30-44	fema	high and postgraduate	Single, widowed, divorced	full-time	No	Absolutely did not/do not have COVID-19 or Probably did not/do not have COVID-19	overweight	Gained weight	No	No	Yes, partly remote or completely remote	Yes	3	no	no
638	urban	60+	fema	high and postgraduate	Single, widowed, divorced	other	No	Absolutely did not/do not have COVID-19 or Probably did not/do not have COVID-19	normal wei	Maintained or lost weight	No	No	No	No	0	no	no
639	urban	45-59	fema	high and postgraduate	Married, in relationships	full-time	Ye	Absolutely did/do have COVID-19 or Probably did/do have COVID-19	overweight	Maintained or lost weight	No	Ye	Yes, partly remote or completely remote	No	0	no	no
640	urban	45-59	male	specialized secondary	Married, in relationships	part-time	Ye	Absolutely did/do have COVID-19 or Probably did/do have COVID-19	overweight	Maintained or lost weight	No	Ye	No	No	0	no	ye
641	urban	30-44	fema	high and postgraduate	Married, in relationships	other	Ye	Absolutely did not/do not have COVID-19 or Probably did not/do not have COVID-19	normal wei	Maintained or lost weight	No	No	No	No	3	no	ye
642	urban	18-29	fema	high and postgraduate	Single, widowed, divorced	unemployed	No	Absolutely did not/do not have COVID-19 or Probably did not/do not have COVID-19	overweight	Gained weight	No	No	No	No	0	no	ye
643	urban	45-59	male	specialized secondary	Single, widowed, divorced	full-time	No	Absolutely did not/do not have COVID-19 or Probably did not/do not have COVID-19	overweight	Maintained or lost weight	No	No	No	No	0	no	ye
644	urban	30-44	male	high and postgraduate	Single, widowed, divorced	full-time	No	Absolutely did/do have COVID-19 or Probably did/do have COVID-19	overweight	Maintained or lost weight	No	Ye	No	No	0	ye	ye
645	urban	18-29	male	high and postgraduate	Married, in relationships	full-time	Ye	Absolutely did/do have COVID-19 or Probably did/do have COVID-19	overweight	Maintained or lost weight	No	No	Yes, partly remote or completely remote	No	0	no	ye
646	urban	18-29	male	high and postgraduate	Single, widowed, divorced	full-time	No	Absolutely did/do have COVID-19 or Probably did/do have COVID-19	overweight	Gained weight	No	Ye	No	No	0	no	ye
647	urban	45-59	male	high and postgraduate	Married, in relationships	unemployed	Ye	Absolutely did/do have COVID-19 or Probably did/do have COVID-19	overweight	Maintained or lost weight	No	Ye	No	No	3	no	ye
648	rural	18-29	male	high and postgraduate	Single, widowed, divorced	full-time	No	Absolutely did not/do not have COVID-19 or Probably did not/do not have COVID-19	normal wei	Maintained or lost weight	No	No	No	No	0	no	ye
649	rural	18-29	fema	high and postgraduate	Single, widowed, divorced	full-time	No	Absolutely did/do have COVID-19 or Probably did/do have COVID-19	normal wei	Maintained or lost weight	yes	No	No	No	3	no	no
650	rural	18-29	male	specialized secondary	Married, in relationships	full-time	No	Absolutely did not/do not have COVID-19 or Probably did not/do not have COVID-19	normal wei	Maintained or lost weight	No	No	No	No	0	no	ye
651	urban	30-44	fema	specialized secondary	Single, widowed, divorced	full-time	No	Absolutely did not/do not have COVID-19 or Probably did not/do not have COVID-19	normal wei	Maintained or lost weight	No	Ye	No	No	1	no	ye
653	urban	60+	male	specialized secondary	Married, in relationships	full-time	Ye	Absolutely did not/do not have COVID-19 or Probably did not/do not have COVID-19	overweight	Gained weight	No	No	No	No	1	no	ye
654	urban	45-59	fema	up to secondary	Single, widowed, divorced	full-time	No	Absolutely did not/do not have COVID-19 or Probably did not/do not have COVID-19	overweight	Maintained or lost weight	yes	Ye	No	No	0	no	ye
655	rural	18-29	fema	up to secondary	Married, in relationships	other	No	Absolutely did not/do not have COVID-19 or Probably did not/do not have COVID-19	overweight	Maintained or lost weight	yes	No	No	No	3	no	no
656	rural	45-59	fema	up to secondary	Single, widowed, divorced	other	No	Absolutely did not/do not have COVID-19 or Probably did not/do not have COVID-19	normal wei	Maintained or lost weight	yes	Ye	No	No	1	no	no
658	rural	60+	fema	up to secondary	Single, widowed, divorced	full-time	Ye	Absolutely did not/do not have COVID-19 or Probably did not/do not have COVID-19	overweight	Maintained or lost weight	No	No	No	No	6	no	no
659	rural	30-44	fema	specialized secondary	Married, in relationships	full-time	Ye	Absolutely did not/do not have COVID-19 or Probably did not/do not have COVID-19	overweight	Maintained or lost weight	yes	No	No	No	4	no	ye
660	urban	45-59	male	up to secondary	Single, widowed, divorced	other	Ye	Absolutely did not/do not have COVID-19 or Probably did not/do not have COVID-19	overweight	Maintained or lost weight	No	No	No	No	1	no	no
661	urban	60+	male	high and postgraduate	Married, in relationships	part-time	No	Absolutely did not/do not have COVID-19 or Probably did not/do not have COVID-19	overweight	Maintained or lost weight	No	No	No	No	1	no	ye
662	rural	30-44	fema	specialized secondary	Married, in relationships	full-time	Ye	Absolutely did not/do not have COVID-19 or Probably did not/do not have COVID-19	overweight	Maintained or lost weight	No	Ye	No	Yes	1	no	no
663	urban	18-29	fema	up to secondary	Single, widowed, divorced	other	No	Absolutely did not/do not have COVID-19 or Probably did not/do not have COVID-19	normal wei	Maintained or lost weight	yes	No	No	No	0	no	no
664	rural	30-44	fema	specialized secondary	Single, widowed, divorced	full-time	No	Absolutely did not/do not have COVID-19 or Probably did not/do not have COVID-19	normal wei	Gained weight	No	Ye	No	Yes	2	no	no
665	rural	60+	male	up to secondary	Married, in relationships	full-time	No	Absolutely did not/do not have COVID-19 or Probably did not/do not have COVID-19	normal wei	Maintained or lost weight	No	No	No	Yes	0	no	ye
666	urban	30-44	male	high and postgraduate	Married, in relationships	full-time	No	Absolutely did/do have COVID-19 or Probably did/do have COVID-19	normal wei	Maintained or lost weight	No	No	No	No	0	no	ye
667	urban	45-59	male	high and postgraduate	Single, widowed, divorced	part-time	No	Absolutely did not/do not have COVID-19 or Probably did not/do not have COVID-19	overweight	Maintained or lost weight	yes	Ye	Yes, partly remote or completely remote	No	2	no	no
668	rural	60+	male	specialized secondary	Married, in relationships	other	Ye	Absolutely did not/do not have COVID-19 or Probably did not/do not have COVID-19	normal wei	Maintained or lost weight	yes	No	No	No	3	no	ye
669	rural	30-44	fema	high and postgraduate	Single, widowed, divorced	part-time	Ye	Absolutely did/do have COVID-19 or Probably did/do have COVID-19	normal wei	Gained weight	No	Ye	Yes, partly remote or completely remote	Yes	12	ye	no
670	rural	45-59	fema	specialized secondary	Married, in relationships	full-time	Ye	Absolutely did not/do not have COVID-19 or Probably did not/do not have COVID-19	overweight	Gained weight	No	Ye	No	Yes	1	no	ye
671	rural	18-29	male	specialized secondary	Married, in relationships	other	No	Absolutely did/do have COVID-19 or Probably did/do have COVID-19	normal wei	Maintained or lost weight	No	No	Yes, partly remote or completely remote	No	2	no	no
672	rural	45-59	fema	high and postgraduate	Married, in relationships	full-time	Ye	Absolutely did not/do not have COVID-19 or Probably did not/do not have COVID-19	overweight	Maintained or lost weight	No	Ye	No	No	0	no	no
673	urban	60+	fema	high and postgraduate	Single, widowed, divorced	other	No	Absolutely did not/do not have COVID-19 or Probably did not/do not have COVID-19	overweight	Maintained or lost weight	No	No	No	No	0	no	ye
674	urban	45-59	male	up to secondary	Single, widowed, divorced	unemployed	No	Absolutely did not/do not have COVID-19 or Probably did not/do not have COVID-19	normal wei	Maintained or lost weight	No	Ye	No	No	3	no	no
676	rural	30-44	male	specialized secondary	Single, widowed, divorced	full-time	No	Absolutely did not/do not have COVID-19 or Probably did not/do not have COVID-19	overweight	Maintained or lost weight	No	Ye	No	No	0	no	no
677	rural	45-59	male	up to secondary	Married, in relationships	full-time	No	Absolutely did not/do not have COVID-19 or Probably did not/do not have COVID-19	overweight	Gained weight	No	No	No	No	0	no	ye
678	rural	18-29	male	high and postgraduate	Single, widowed, divorced	unemployed	No	Absolutely did not/do not have COVID-19 or Probably did not/do not have COVID-19	normal wei	Maintained or lost weight	No	No	No	Yes	1	no	ye
679	urban	30-44	male	high and postgraduate	Married, in relationships	part-time	Ye	Absolutely did/do have COVID-19 or Probably did/do have COVID-19	overweight	Gained weight	No	No	No	No	5	no	no
680	urban	30-44	male	specialized secondary	Married, in relationships	part-time	No	Absolutely did not/do not have COVID-19 or Probably did not/do not have COVID-19	normal wei	Maintained or lost weight	No	Ye	No	No	0	no	no
681	urban	18-29	fema	up to secondary	Single, widowed, divorced	other	No	Absolutely did not/do not have COVID-19 or Probably did not/do not have COVID-19	normal wei	Maintained or lost weight	yes	Ye	Yes, partly remote or completely remote	No	4	no	no
682	urban	18-29	fema	high and postgraduate	Married, in relationships	other	No	Absolutely did not/do not have COVID-19 or Probably did not/do not have COVID-19	overweight	Gained weight	No	Ye	No	Yes	0	no	no
683	rural	45-59	male	high and postgraduate	Married, in relationships	full-time	No	Absolutely did not/do not have COVID-19 or Probably did not/do not have COVID-19	normal wei	Maintained or lost weight	yes	No	No	No	0	no	ye
684	rural	18-29	fema	high and postgraduate	Married, in relationships	full-time	No	Absolutely did/do have COVID-19 or Probably did/do have COVID-19	normal wei	Maintained or lost weight	yes	No	No	Yes	1	no	no
685	rural	60+	male	specialized secondary	Married, in relationships	full-time	No	Don�t know/Uncertain	overweight	Gained weight	No	No	No	Yes	0	no	ye
686	rural	60+	fema	specialized secondary	Married, in relationships	other	Ye	Absolutely did/do have COVID-19 or Probably did/do have COVID-19	overweight	Maintained or lost weight	No	No	No	No	0	no	ye
687	rural	18-29	male	high and postgraduate	Single, widowed, divorced	full-time	No	Absolutely did/do have COVID-19 or Probably did/do have COVID-19	normal wei	Gained weight	No	No	No	No	1	no	no
688	rural	45-59	male	specialized secondary	Married, in relationships	full-time	Ye	Absolutely did/do have COVID-19 or Probably did/do have COVID-19	overweight	Maintained or lost weight	yes	Ye	No	Yes	3	no	ye
689	urban	60+	fema	high and postgraduate	Single, widowed, divorced	full-time	Ye	Absolutely did not/do not have COVID-19 or Probably did not/do not have COVID-19	overweight	Maintained or lost weight	No	No	No	No	0	no	ye
690	rural	60+	male	up to secondary	Married, in relationships	full-time	No	Absolutely did not/do not have COVID-19 or Probably did not/do not have COVID-19	overweight	Maintained or lost weight	No	No	No	No	0	no	ye
691	rural	30-44	male	high and postgraduate	Married, in relationships	full-time	No	Absolutely did not/do not have COVID-19 or Probably did not/do not have COVID-19	normal wei	Maintained or lost weight	No	No	No	No	0	no	ye
692	rural	30-44	male	high and postgraduate	Married, in relationships	full-time	Ye	Absolutely did not/do not have COVID-19 or Probably did not/do not have COVID-19	normal wei	Maintained or lost weight	No	Ye	No	No	9	ye	no
693	rural	30-44	male	high and postgraduate	Married, in relationships	unemployed	No	Absolutely did not/do not have COVID-19 or Probably did not/do not have COVID-19	overweight	Maintained or lost weight	No	Ye	No	Yes	0	no	ye
694	urban	60+	fema	specialized secondary	Single, widowed, divorced	other	Ye	Absolutely did not/do not have COVID-19 or Probably did not/do not have COVID-19	overweight	Maintained or lost weight	No	No	No	No	1	no	ye
695	rural	30-44	male	high and postgraduate	Married, in relationships	full-time	No	Absolutely did not/do not have COVID-19 or Probably did not/do not have COVID-19	normal wei	Maintained or lost weight	No	No	No	No	0	no	no
696	urban	30-44	fema	specialized secondary	Married, in relationships	other	No	Absolutely did not/do not have COVID-19 or Probably did not/do not have COVID-19	overweight	Maintained or lost weight	No	No	No	No	0	no	ye
697	urban	18-29	male	specialized secondary	Single, widowed, divorced	full-time	No	Absolutely did not/do not have COVID-19 or Probably did not/do not have COVID-19	normal wei	Maintained or lost weight	No	Ye	No	No	1	no	no
703	urban	45-59	male	specialized secondary	Married, in relationships	full-time	Ye	Absolutely did not/do not have COVID-19 or Probably did not/do not have COVID-19	overweight	Gained weight	No	No	No	No	0	no	ye
704	urban	45-59	fema	specialized secondary	Married, in relationships	part-time	Ye	Absolutely did not/do not have COVID-19 or Probably did not/do not have COVID-19	overweight	Gained weight	yes	No	No	Yes	12	no	no
705	urban	45-59	male	up to secondary	Married, in relationships	full-time	Ye	Absolutely did not/do not have COVID-19 or Probably did not/do not have COVID-19	overweight	Maintained or lost weight	No	No	No	No	2	no	no
706	urban	60+	fema	up to secondary	Married, in relationships	other	No	Absolutely did not/do not have COVID-19 or Probably did not/do not have COVID-19	overweight	Maintained or lost weight	No	No	No	No	3	no	no
707	urban	45-59	male	specialized secondary	Married, in relationships	unemployed	Ye	Absolutely did not/do not have COVID-19 or Probably did not/do not have COVID-19	overweight	Gained weight	No	No	No	No	3	no	no
708	urban	18-29	male	up to secondary	Single, widowed, divorced	other	No	Absolutely did/do have COVID-19 or Probably did/do have COVID-19	normal wei	Maintained or lost weight	No	No	Yes, partly remote or completely remote	No	0	no	ye
709	urban	45-59	fema	high and postgraduate	Married, in relationships	full-time	Ye	Absolutely did/do have COVID-19 or Probably did/do have COVID-19	overweight	Gained weight	No	Ye	No	Yes	7	no	no
710	urban	45-59	male	high and postgraduate	Married, in relationships	full-time	No	Absolutely did not/do not have COVID-19 or Probably did not/do not have COVID-19	overweight	Maintained or lost weight	No	No	No	No	0	no	ye
711	urban	60+	fema	high and postgraduate	Married, in relationships	other	Ye	Absolutely did/do have COVID-19 or Probably did/do have COVID-19	normal wei	Maintained or lost weight	yes	Ye	No	No	0	no	ye
712	urban	60+	male	specialized secondary	Single, widowed, divorced	full-time	No	Absolutely did not/do not have COVID-19 or Probably did not/do not have COVID-19	overweight	Maintained or lost weight	No	No	No	No	0	no	ye
713	urban	60+	male	high and postgraduate	Married, in relationships	other	Ye	Don�t know/Uncertain	overweight	Maintained or lost weight	No	No	No	No	0	no	ye
714	urban	18-29	male	specialized secondary	Single, widowed, divorced	full-time	No	Absolutely did not/do not have COVID-19 or Probably did not/do not have COVID-19	normal wei	Maintained or lost weight	No	No	No	No	0	no	ye
715	urban	30-44	fema	high and postgraduate	Married, in relationships	other	No	Absolutely did not/do not have COVID-19 or Probably did not/do not have COVID-19	overweight	Maintained or lost weight	No	Ye	No	No	0	no	ye
716	rural	30-44	male	specialized secondary	Single, widowed, divorced	full-time	Ye	Absolutely did not/do not have COVID-19 or Probably did not/do not have COVID-19	normal wei	Maintained or lost weight	No	No	No	No	2	no	ye
717	urban	60+	male	up to secondary	Married, in relationships	other	No	Absolutely did not/do not have COVID-19 or Probably did not/do not have COVID-19	overweight	Maintained or lost weight	yes	No	No	No	0	no	no
718	urban	60+	male	specialized secondary	Single, widowed, divorced	full-time	No	Absolutely did not/do not have COVID-19 or Probably did not/do not have COVID-19	normal wei	Maintained or lost weight	No	No	No	No	0	no	ye
719	urban	18-29	male	specialized secondary	Married, in relationships	full-time	No	Absolutely did not/do not have COVID-19 or Probably did not/do not have COVID-19	overweight	Gained weight	yes	No	No	No	2	no	ye
720	urban	30-44	male	high and postgraduate	Married, in relationships	full-time	Ye	Absolutely did/do have COVID-19 or Probably did/do have COVID-19	overweight	Gained weight	No	Ye	No	No	0	no	ye
721	urban	18-29	male	specialized secondary	Single, widowed, divorced	full-time	No	Absolutely did not/do not have COVID-19 or Probably did not/do not have COVID-19	overweight	Maintained or lost weight	No	No	No	No	1	no	ye
724	urban	18-29	male	up to secondary	Single, widowed, divorced	other	No	Absolutely did/do have COVID-19 or Probably did/do have COVID-19	normal wei	Gained weight	No	No	Yes, partly remote or completely remote	No	1	no	ye
725	rural	30-44	fema	specialized secondary	Married, in relationships	part-time	No	Absolutely did not/do not have COVID-19 or Probably did not/do not have COVID-19	overweight	Maintained or lost weight	yes	No	No	No	3	no	ye
726	rural	45-59	fema	up to secondary	Married, in relationships	other	No	Absolutely did not/do not have COVID-19 or Probably did not/do not have COVID-19	overweight	Maintained or lost weight	No	No	No	No	0	no	ye
727	urban	18-29	male	high and postgraduate	Married, in relationships	full-time	No	Absolutely did/do have COVID-19 or Probably did/do have COVID-19	normal wei	Maintained or lost weight	No	Ye	No	No	2	no	ye
728	rural	30-44	male	specialized secondary	Single, widowed, divorced	full-time	No	Absolutely did not/do not have COVID-19 or Probably did not/do not have COVID-19	normal wei	Maintained or lost weight	No	Ye	No	No	1	no	ye
729	urban	18-29	male	specialized secondary	Single, widowed, divorced	full-time	No	Absolutely did not/do not have COVID-19 or Probably did not/do not have COVID-19	normal wei	Maintained or lost weight	No	Ye	Yes, partly remote or completely remote	No	0	no	ye
730	rural	18-29	fema	specialized secondary	Married, in relationships	other	No	Absolutely did not/do not have COVID-19 or Probably did not/do not have COVID-19	normal wei	Maintained or lost weight	No	No	No	Yes	2	no	ye
731	urban	18-29	fema	specialized secondary	Married, in relationships	unemployed	Ye	Absolutely did/do have COVID-19 or Probably did/do have COVID-19	normal wei	Gained weight	No	Ye	No	Yes	1	no	no
732	urban	45-59	fema	high and postgraduate	Single, widowed, divorced	full-time	Ye	Absolutely did/do have COVID-19 or Probably did/do have COVID-19	overweight	Maintained or lost weight	No	No	No	No	0	no	no
733	rural	45-59	male	up to secondary	Single, widowed, divorced	part-time	No	Absolutely did not/do not have COVID-19 or Probably did not/do not have COVID-19	normal wei	Maintained or lost weight	No	No	Yes, partly remote or completely remote	No	2	no	no
734	rural	18-29	fema	specialized secondary	Married, in relationships	other	No	Absolutely did not/do not have COVID-19 or Probably did not/do not have COVID-19	normal wei	Maintained or lost weight	No	Ye	No	No	0	no	ye
735	rural	30-44	male	specialized secondary	Married, in relationships	part-time	No	Absolutely did not/do not have COVID-19 or Probably did not/do not have COVID-19	normal wei	Maintained or lost weight	No	Ye	No	No	0	no	ye
736	rural	18-29	fema	high and postgraduate	Single, widowed, divorced	other	No	Absolutely did not/do not have COVID-19 or Probably did not/do not have COVID-19	normal wei	Maintained or lost weight	No	No	Yes, partly remote or completely remote	No	0	no	ye
737	rural	18-29	fema	specialized secondary	Married, in relationships	other	Ye	Absolutely did not/do not have COVID-19 or Probably did not/do not have COVID-19	overweight	Gained weight	No	No	No	No	2	no	no
738	rural	30-44	fema	up to secondary	Married, in relationships	other	No	Absolutely did not/do not have COVID-19 or Probably did not/do not have COVID-19	normal wei	Maintained or lost weight	No	No	No	No	0	no	ye
739	rural	30-44	male	up to secondary	Married, in relationships	full-time	No	Absolutely did not/do not have COVID-19 or Probably did not/do not have COVID-19	overweight	Gained weight	No	No	No	No	0	no	no
740	rural	30-44	fema	up to secondary	Married, in relationships	full-time	No	Absolutely did not/do not have COVID-19 or Probably did not/do not have COVID-19	overweight	Maintained or lost weight	No	Ye	No	No	0	no	ye
741	rural	30-44	fema	specialized secondary	Married, in relationships	full-time	Ye	Absolutely did not/do not have COVID-19 or Probably did not/do not have COVID-19	overweight	Maintained or lost weight	yes	Ye	No	No	0	no	ye
742	rural	60+	fema	up to secondary	Married, in relationships	full-time	Ye	Absolutely did not/do not have COVID-19 or Probably did not/do not have COVID-19	overweight	Maintained or lost weight	No	No	No	No	3	no	no
744	rural	45-59	fema	high and postgraduate	Married, in relationships	full-time	No	Absolutely did/do have COVID-19 or Probably did/do have COVID-19	overweight	Maintained or lost weight	No	No	No	No	0	no	ye
745	rural	18-29	male	specialized secondary	Single, widowed, divorced	part-time	No	Absolutely did not/do not have COVID-19 or Probably did not/do not have COVID-19	normal wei	Maintained or lost weight	No	No	Yes, partly remote or completely remote	No	0	no	ye
746	rural	30-44	fema	high and postgraduate	Married, in relationships	full-time	No	Absolutely did/do have COVID-19 or Probably did/do have COVID-19	overweight	Maintained or lost weight	No	No	No	No	1	no	ye
747	urban	18-29	fema	high and postgraduate	Single, widowed, divorced	part-time	No	Absolutely did not/do not have COVID-19 or Probably did not/do not have COVID-19	normal wei	Maintained or lost weight	No	No	Yes, partly remote or completely remote	Yes	5	no	ye
748	urban	60+	fema	high and postgraduate	Single, widowed, divorced	other	No	Absolutely did not/do not have COVID-19 or Probably did not/do not have COVID-19	overweight	Maintained or lost weight	yes	No	No	Yes	5	no	no
749	rural	30-44	fema	up to secondary	Married, in relationships	unemployed	No	Absolutely did not/do not have COVID-19 or Probably did not/do not have COVID-19	overweight	Maintained or lost weight	yes	No	No	No	0	no	ye
750	rural	45-59	fema	up to secondary	Married, in relationships	other	Ye	Absolutely did not/do not have COVID-19 or Probably did not/do not have COVID-19	overweight	Maintained or lost weight	No	No	No	No	0	no	ye
751	rural	45-59	fema	up to secondary	Single, widowed, divorced	full-time	No	Absolutely did/do have COVID-19 or Probably did/do have COVID-19	overweight	Maintained or lost weight	No	No	Yes, partly remote or completely remote	No	0	no	ye
752	urban	18-29	fema	high and postgraduate	Single, widowed, divorced	unemployed	No	Absolutely did not/do not have COVID-19 or Probably did not/do not have COVID-19	normal wei	Maintained or lost weight	yes	No	No	No	1	no	ye
753	urban	18-29	fema	specialized secondary	Married, in relationships	unemployed	No	Absolutely did not/do not have COVID-19 or Probably did not/do not have COVID-19	overweight	Maintained or lost weight	No	No	No	Yes	1	no	ye
754	urban	18-29	fema	high and postgraduate	Single, widowed, divorced	other	No	Absolutely did not/do not have COVID-19 or Probably did not/do not have COVID-19	normal wei	Gained weight	yes	Ye	Yes, partly remote or completely remote	Yes	4	no	no
755	urban	18-29	fema	specialized secondary	Married, in relationships	other	No	Absolutely did not/do not have COVID-19 or Probably did not/do not have COVID-19	normal wei	Gained weight	yes	Ye	No	No	0	no	ye
757	rural	30-44	fema	up to secondary	Married, in relationships	other	Ye	Absolutely did not/do not have COVID-19 or Probably did not/do not have COVID-19	overweight	Maintained or lost weight	No	No	No	No	3	no	ye
758	rural	45-59	fema	up to secondary	Single, widowed, divorced	other	Ye	Absolutely did not/do not have COVID-19 or Probably did not/do not have COVID-19	normal wei	Maintained or lost weight	No	Ye	No	No	1	no	no
759	urban	18-29	fema	specialized secondary	Married, in relationships	part-time	Ye	Absolutely did not/do not have COVID-19 or Probably did not/do not have COVID-19	normal wei	Maintained or lost weight	No	Ye	No	No	0	no	no
760	rural	18-29	fema	specialized secondary	Married, in relationships	other	No	Absolutely did/do have COVID-19 or Probably did/do have COVID-19	normal wei	Maintained or lost weight	No	Ye	No	No	0	no	ye
761	rural	60+	male	up to secondary	Married, in relationships	other	Ye	Absolutely did not/do not have COVID-19 or Probably did not/do not have COVID-19	overweight	Maintained or lost weight	No	No	No	No	0	no	ye
762	rural	30-44	fema	high and postgraduate	Married, in relationships	other	No	Absolutely did not/do not have COVID-19 or Probably did not/do not have COVID-19	overweight	Maintained or lost weight	No	No	No	No	0	no	ye
763	rural	60+	fema	specialized secondary	Married, in relationships	other	Ye	Absolutely did/do have COVID-19 or Probably did/do have COVID-19	overweight	Maintained or lost weight	No	Ye	No	No	0	no	no
764	rural	18-29	fema	specialized secondary	Single, widowed, divorced	other	No	Absolutely did/do have COVID-19 or Probably did/do have COVID-19	normal wei	Maintained or lost weight	No	No	Yes, partly remote or completely remote	No	3	no	ye
765	urban	30-44	fema	specialized secondary	Married, in relationships	unemployed	No	Absolutely did not/do not have COVID-19 or Probably did not/do not have COVID-19	normal wei	Maintained or lost weight	No	No	No	Yes	6	no	no
766	urban	45-59	fema	up to secondary	Married, in relationships	unemployed	Ye	Absolutely did/do have COVID-19 or Probably did/do have COVID-19	overweight	Gained weight	yes	Ye	No	Yes	1	no	ye
767	urban	30-44	male	specialized secondary	Single, widowed, divorced	full-time	No	Absolutely did not/do not have COVID-19 or Probably did not/do not have COVID-19	overweight	Maintained or lost weight	No	Ye	No	No	0	no	no
768	urban	18-29	male	specialized secondary	Single, widowed, divorced	full-time	No	Absolutely did not/do not have COVID-19 or Probably did not/do not have COVID-19	normal wei	Gained weight	No	Ye	No	No	0	no	no
769	urban	18-29	fema	specialized secondary	Single, widowed, divorced	part-time	No	Absolutely did not/do not have COVID-19 or Probably did not/do not have COVID-19	normal wei	Gained weight	No	Ye	No	Yes	0	no	ye
770	urban	18-29	male	high and postgraduate	Single, widowed, divorced	full-time	No	Absolutely did not/do not have COVID-19 or Probably did not/do not have COVID-19	normal wei	Maintained or lost weight	No	No	No	No	0	no	ye
771	urban	45-59	fema	specialized secondary	Married, in relationships	part-time	No	Absolutely did/do have COVID-19 or Probably did/do have COVID-19	overweight	Maintained or lost weight	No	Ye	No	No	1	no	ye
772	urban	30-44	fema	high and postgraduate	Married, in relationships	other	Ye	Absolutely did not/do not have COVID-19 or Probably did not/do not have COVID-19	overweight	Gained weight	No	No	No	No	2	no	ye
774	urban	30-44	male	up to secondary	Married, in relationships	part-time	No	Absolutely did not/do not have COVID-19 or Probably did not/do not have COVID-19	overweight	Maintained or lost weight	No	No	No	No	0	no	ye
775	urban	45-59	fema	high and postgraduate	Married, in relationships	full-time	No	Absolutely did/do have COVID-19 or Probably did/do have COVID-19	overweight	Maintained or lost weight	yes	No	Yes, partly remote or completely remote	Yes	5	no	no
776	urban	30-44	male	specialized secondary	Married, in relationships	full-time	No	Absolutely did/do have COVID-19 or Probably did/do have COVID-19	overweight	Gained weight	No	Ye	No	No	0	ye	ye
777	rural	30-44	fema	specialized secondary	Married, in relationships	other	No	Absolutely did not/do not have COVID-19 or Probably did not/do not have COVID-19	normal wei	Maintained or lost weight	No	No	No	No	6	no	ye
778	rural	30-44	fema	up to secondary	Married, in relationships	part-time	No	Absolutely did not/do not have COVID-19 or Probably did not/do not have COVID-19	normal wei	Maintained or lost weight	yes	No	No	No	0	no	no
779	urban	45-59	fema	specialized secondary	Married, in relationships	full-time	Ye	Absolutely did/do have COVID-19 or Probably did/do have COVID-19	overweight	Maintained or lost weight	yes	No	No	No	1	no	ye
780	rural	30-44	male	specialized secondary	Married, in relationships	unemployed	No	Absolutely did not/do not have COVID-19 or Probably did not/do not have COVID-19	normal wei	Gained weight	No	No	No	No	5	no	ye
781	rural	30-44	fema	up to secondary	Married, in relationships	full-time	Ye	Absolutely did not/do not have COVID-19 or Probably did not/do not have COVID-19	normal wei	Maintained or lost weight	No	No	No	No	1	no	ye
782	rural	60+	fema	specialized secondary	Married, in relationships	other	No	Absolutely did not/do not have COVID-19 or Probably did not/do not have COVID-19	overweight	Maintained or lost weight	No	No	No	No	1	no	ye
783	urban	30-44	fema	high and postgraduate	Married, in relationships	full-time	No	Absolutely did/do have COVID-19 or Probably did/do have COVID-19	normal wei	Maintained or lost weight	yes	Ye	Yes, partly remote or completely remote	Yes	3	no	ye
784	rural	60+	fema	up to secondary	Married, in relationships	other	No	Absolutely did not/do not have COVID-19 or Probably did not/do not have COVID-19	overweight	Maintained or lost weight	No	No	No	No	2	no	no
785	rural	30-44	male	high and postgraduate	Married, in relationships	part-time	Ye	Absolutely did/do have COVID-19 or Probably did/do have COVID-19	overweight	Gained weight	yes	No	No	No	0	no	ye
786	rural	18-29	fema	high and postgraduate	Single, widowed, divorced	other	No	Absolutely did not/do not have COVID-19 or Probably did not/do not have COVID-19	normal wei	Maintained or lost weight	No	No	Yes, partly remote or completely remote	No	0	no	ye
787	rural	60+	fema	specialized secondary	Married, in relationships	other	Ye	Absolutely did not/do not have COVID-19 or Probably did not/do not have COVID-19	normal wei	Maintained or lost weight	No	No	No	No	0	no	no
788	rural	18-29	fema	high and postgraduate	Single, widowed, divorced	other	No	Absolutely did not/do not have COVID-19 or Probably did not/do not have COVID-19	normal wei	Maintained or lost weight	No	No	Yes, partly remote or completely remote	No	0	no	ye
789	urban	45-59	fema	high and postgraduate	Married, in relationships	full-time	No	Absolutely did not/do not have COVID-19 or Probably did not/do not have COVID-19	overweight	Maintained or lost weight	No	Ye	No	Yes	1	no	ye
790	urban	30-44	male	high and postgraduate	Married, in relationships	full-time	No	Absolutely did not/do not have COVID-19 or Probably did not/do not have COVID-19	normal wei	Maintained or lost weight	No	Ye	No	No	0	no	ye
791	rural	18-29	male	specialized secondary	Married, in relationships	unemployed	No	Absolutely did not/do not have COVID-19 or Probably did not/do not have COVID-19	overweight	Maintained or lost weight	No	No	No	No	0	no	ye
792	rural	18-29	fema	high and postgraduate	Single, widowed, divorced	other	No	Absolutely did not/do not have COVID-19 or Probably did not/do not have COVID-19	normal wei	Maintained or lost weight	No	No	Yes, partly remote or completely remote	No	2	no	no
793	rural	18-29	male	specialized secondary	Single, widowed, divorced	other	No	Absolutely did not/do not have COVID-19 or Probably did not/do not have COVID-19	overweight	Maintained or lost weight	No	Ye	Yes, partly remote or completely remote	No	0	no	no
794	rural	45-59	fema	up to secondary	Single, widowed, divorced	unemployed	Ye	Absolutely did not/do not have COVID-19 or Probably did not/do not have COVID-19	overweight	Maintained or lost weight	yes	No	No	No	3	no	no
795	rural	30-44	fema	high and postgraduate	Married, in relationships	other	No	Absolutely did not/do not have COVID-19 or Probably did not/do not have COVID-19	normal wei	Maintained or lost weight	No	No	No	Yes	6	no	ye
796	urban	18-29	male	high and postgraduate	Single, widowed, divorced	full-time	No	Absolutely did not/do not have COVID-19 or Probably did not/do not have COVID-19	normal wei	Maintained or lost weight	No	Ye	No	No	0	no	no
797	rural	45-59	male	up to secondary	Married, in relationships	unemployed	Ye	Absolutely did not/do not have COVID-19 or Probably did not/do not have COVID-19	normal wei	Maintained or lost weight	No	Ye	No	No	1	no	ye
798	urban	30-44	fema	up to secondary	Single, widowed, divorced	full-time	No	Don�t know/Uncertain	normal wei	Maintained or lost weight	No	No	No	No	5	no	ye
799	urban	18-29	fema	up to secondary	Married, in relationships	other	No	Absolutely did not/do not have COVID-19 or Probably did not/do not have COVID-19	normal wei	Maintained or lost weight	No	Ye	No	No	3	no	ye
800	rural	30-44	fema	specialized secondary	Married, in relationships	unemployed	No	Absolutely did not/do not have COVID-19 or Probably did not/do not have COVID-19	normal wei	Gained weight	yes	No	No	No	1	no	ye
801	urban	45-59	fema	high and postgraduate	Single, widowed, divorced	full-time	No	Absolutely did not/do not have COVID-19 or Probably did not/do not have COVID-19	overweight	Maintained or lost weight	No	No	Yes, partly remote or completely remote	No	1	no	no
802	rural	30-44	male	up to secondary	Married, in relationships	unemployed	No	Absolutely did not/do not have COVID-19 or Probably did not/do not have COVID-19	overweight	Maintained or lost weight	No	Ye	No	No	0	no	ye
803	rural	60+	male	up to secondary	Married, in relationships	other	Ye	Absolutely did not/do not have COVID-19 or Probably did not/do not have COVID-19	overweight	Maintained or lost weight	No	Ye	No	No	1	no	no
804	rural	30-44	fema	high and postgraduate	Married, in relationships	unemployed	No	Absolutely did not/do not have COVID-19 or Probably did not/do not have COVID-19	normal wei	Maintained or lost weight	No	No	No	No	4	no	no
805	rural	45-59	fema	high and postgraduate	Married, in relationships	other	No	Absolutely did not/do not have COVID-19 or Probably did not/do not have COVID-19	overweight	Maintained or lost weight	yes	No	No	No	2	no	ye
806	rural	45-59	fema	up to secondary	Married, in relationships	full-time	Ye	Absolutely did not/do not have COVID-19 or Probably did not/do not have COVID-19	overweight	Maintained or lost weight	yes	Ye	Yes, partly remote or completely remote	No	4	no	no
807	urban	30-44	fema	high and postgraduate	Single, widowed, divorced	full-time	No	Absolutely did/do have COVID-19 or Probably did/do have COVID-19	normal wei	Maintained or lost weight	No	No	No	No	0	no	no
808	urban	30-44	fema	high and postgraduate	Married, in relationships	full-time	No	Absolutely did/do have COVID-19 or Probably did/do have COVID-19	overweight	Maintained or lost weight	yes	No	No	No	7	no	no
809	rural	45-59	male	up to secondary	Married, in relationships	full-time	No	Absolutely did not/do not have COVID-19 or Probably did not/do not have COVID-19	normal wei	Maintained or lost weight	No	No	No	No	0	no	no
810	urban	18-29	fema	specialized secondary	Married, in relationships	part-time	No	Absolutely did not/do not have COVID-19 or Probably did not/do not have COVID-19	normal wei	Maintained or lost weight	No	No	No	No	5	no	no
811	urban	45-59	fema	high and postgraduate	Married, in relationships	other	Ye	Absolutely did not/do not have COVID-19 or Probably did not/do not have COVID-19	overweight	Maintained or lost weight	No	No	No	No	1	no	no
812	rural	18-29	male	up to secondary	Married, in relationships	part-time	No	Absolutely did/do have COVID-19 or Probably did/do have COVID-19	normal wei	Maintained or lost weight	No	Ye	No	Yes	1	no	ye
813	urban	18-29	male	high and postgraduate	Single, widowed, divorced	part-time	No	Absolutely did/do have COVID-19 or Probably did/do have COVID-19	normal wei	Maintained or lost weight	No	No	No	No	0	ye	ye
814	rural	45-59	male	specialized secondary	Married, in relationships	full-time	No	Absolutely did not/do not have COVID-19 or Probably did not/do not have COVID-19	normal wei	Maintained or lost weight	No	No	No	No	0	no	ye
815	rural	30-44	fema	up to secondary	Married, in relationships	unemployed	No	Absolutely did not/do not have COVID-19 or Probably did not/do not have COVID-19	normal wei	Maintained or lost weight	No	No	No	No	0	no	ye
816	urban	18-29	fema	high and postgraduate	Single, widowed, divorced	other	No	Absolutely did not/do not have COVID-19 or Probably did not/do not have COVID-19	normal wei	Maintained or lost weight	yes	Ye	Yes, partly remote or completely remote	No	0	no	ye
817	urban	45-59	fema	high and postgraduate	Single, widowed, divorced	full-time	No	Absolutely did/do have COVID-19 or Probably did/do have COVID-19	overweight	Maintained or lost weight	yes	No	Yes, partly remote or completely remote	No	1	no	ye
819	urban	30-44	male	high and postgraduate	Married, in relationships	full-time	No	Absolutely did not/do not have COVID-19 or Probably did not/do not have COVID-19	overweight	Maintained or lost weight	No	No	No	No	0	no	no
820	urban	30-44	male	specialized secondary	Married, in relationships	full-time	No	Absolutely did not/do not have COVID-19 or Probably did not/do not have COVID-19	normal wei	Maintained or lost weight	No	No	No	No	0	no	ye
821	rural	30-44	male	high and postgraduate	Married, in relationships	full-time	No	Absolutely did not/do not have COVID-19 or Probably did not/do not have COVID-19	overweight	Maintained or lost weight	yes	Ye	No	No	0	no	no
822	urban	18-29	fema	high and postgraduate	Single, widowed, divorced	full-time	No	Absolutely did not/do not have COVID-19 or Probably did not/do not have COVID-19	normal wei	Maintained or lost weight	No	No	Yes, partly remote or completely remote	Yes	1	no	ye
823	urban	30-44	fema	high and postgraduate	Married, in relationships	full-time	No	Absolutely did not/do not have COVID-19 or Probably did not/do not have COVID-19	normal wei	Gained weight	No	No	Yes, partly remote or completely remote	No	1	no	ye
824	rural	30-44	fema	high and postgraduate	Married, in relationships	other	No	Absolutely did not/do not have COVID-19 or Probably did not/do not have COVID-19	normal wei	Maintained or lost weight	yes	No	No	No	0	no	no
825	urban	18-29	male	up to secondary	Single, widowed, divorced	other	No	Absolutely did not/do not have COVID-19 or Probably did not/do not have COVID-19	normal wei	Maintained or lost weight	No	No	Yes, partly remote or completely remote	No	0	no	ye
826	urban	30-44	male	high and postgraduate	Married, in relationships	full-time	No	Absolutely did not/do not have COVID-19 or Probably did not/do not have COVID-19	normal wei	Maintained or lost weight	No	No	Yes, partly remote or completely remote	No	0	no	no
827	urban	30-44	male	high and postgraduate	Married, in relationships	full-time	Ye	Absolutely did not/do not have COVID-19 or Probably did not/do not have COVID-19	overweight	Maintained or lost weight	No	No	No	No	0	no	no
828	rural	30-44	male	high and postgraduate	Married, in relationships	full-time	Ye	Absolutely did not/do not have COVID-19 or Probably did not/do not have COVID-19	normal wei	Maintained or lost weight	yes	No	No	Yes	2	no	no
829	urban	45-59	fema	specialized secondary	Married, in relationships	unemployed	No	Absolutely did not/do not have COVID-19 or Probably did not/do not have COVID-19	overweight	Maintained or lost weight	yes	No	No	No	0	no	no
830	urban	18-29	male	high and postgraduate	Married, in relationships	full-time	No	Absolutely did not/do not have COVID-19 or Probably did not/do not have COVID-19	overweight	Maintained or lost weight	No	No	No	No	1	no	no
831	urban	45-59	male	specialized secondary	Married, in relationships	part-time	No	Absolutely did not/do not have COVID-19 or Probably did not/do not have COVID-19	normal wei	Maintained or lost weight	No	Ye	No	Yes	0	no	no
832	urban	45-59	male	high and postgraduate	Married, in relationships	unemployed	Ye	Absolutely did/do have COVID-19 or Probably did/do have COVID-19	overweight	Maintained or lost weight	No	Ye	No	No	0	no	ye
833	urban	30-44	male	up to secondary	Married, in relationships	full-time	Ye	Don�t know/Uncertain	overweight	Maintained or lost weight	No	Ye	No	Yes	1	no	ye
834	urban	30-44	male	high and postgraduate	Married, in relationships	full-time	No	Absolutely did/do have COVID-19 or Probably did/do have COVID-19	overweight	Maintained or lost weight	No	No	No	No	2	no	no
835	urban	30-44	fema	high and postgraduate	Single, widowed, divorced	part-time	No	Absolutely did not/do not have COVID-19 or Probably did not/do not have COVID-19	normal wei	Gained weight	yes	No	Yes, partly remote or completely remote	No	3	no	ye
836	urban	45-59	fema	high and postgraduate	Married, in relationships	other	Ye	Absolutely did not/do not have COVID-19 or Probably did not/do not have COVID-19	overweight	Gained weight	No	No	No	Yes	0	no	ye
837	rural	30-44	fema	high and postgraduate	Married, in relationships	full-time	No	Absolutely did not/do not have COVID-19 or Probably did not/do not have COVID-19	overweight	Maintained or lost weight	No	No	Yes, partly remote or completely remote	No	1	no	ye
840	rural	18-29	fema	up to secondary	Single, widowed, divorced	other	No	Absolutely did not/do not have COVID-19 or Probably did not/do not have COVID-19	normal wei	Gained weight	yes	No	No	No	5	no	no
841	urban	30-44	male	specialized secondary	Married, in relationships	part-time	No	Absolutely did not/do not have COVID-19 or Probably did not/do not have COVID-19	normal wei	Maintained or lost weight	No	No	No	No	0	no	ye
842	urban	30-44	fema	high and postgraduate	Married, in relationships	full-time	No	Absolutely did/do have COVID-19 or Probably did/do have COVID-19	overweight	Maintained or lost weight	No	No	No	No	1	no	ye
843	urban	18-29	fema	high and postgraduate	Single, widowed, divorced	full-time	No	Absolutely did not/do not have COVID-19 or Probably did not/do not have COVID-19	normal wei	Maintained or lost weight	No	No	No	No	0	no	ye
844	urban	60+	fema	high and postgraduate	Married, in relationships	full-time	Ye	Absolutely did not/do not have COVID-19 or Probably did not/do not have COVID-19	overweight	Maintained or lost weight	No	No	No	Yes	0	no	no
846	urban	60+	fema	high and postgraduate	Single, widowed, divorced	other	Ye	Absolutely did not/do not have COVID-19 or Probably did not/do not have COVID-19	normal wei	Maintained or lost weight	No	Ye	No	No	1	no	no
847	urban	60+	fema	specialized secondary	Single, widowed, divorced	other	No	Absolutely did not/do not have COVID-19 or Probably did not/do not have COVID-19	overweight	Maintained or lost weight	No	No	No	No	0	no	ye
848	rural	45-59	fema	high and postgraduate	Married, in relationships	full-time	No	Absolutely did not/do not have COVID-19 or Probably did not/do not have COVID-19	normal wei	Maintained or lost weight	No	No	Yes, partly remote or completely remote	No	0	no	ye
851	rural	18-29	male	specialized secondary	Single, widowed, divorced	full-time	No	Absolutely did not/do not have COVID-19 or Probably did not/do not have COVID-19	normal wei	Maintained or lost weight	No	No	No	No	0	no	no
852	urban	60+	male	up to secondary	Married, in relationships	full-time	No	Absolutely did not/do not have COVID-19 or Probably did not/do not have COVID-19	overweight	Maintained or lost weight	No	No	No	No	0	no	no
853	rural	30-44	fema	high and postgraduate	Married, in relationships	full-time	No	Absolutely did not/do not have COVID-19 or Probably did not/do not have COVID-19	normal wei	Gained weight	No	Ye	No	Yes	2	no	ye
854	rural	60+	fema	up to secondary	Married, in relationships	full-time	No	Don�t know/Uncertain	overweight	Gained weight	No	No	No	No	4	no	ye
855	rural	30-44	male	high and postgraduate	Married, in relationships	full-time	Ye	Absolutely did not/do not have COVID-19 or Probably did not/do not have COVID-19	overweight	Gained weight	No	No	Yes, partly remote or completely remote	No	1	no	ye
856	urban	45-59	fema	specialized secondary	Married, in relationships	full-time	No	Absolutely did not/do not have COVID-19 or Probably did not/do not have COVID-19	normal wei	Maintained or lost weight	No	No	No	No	0	no	ye
857	urban	30-44	fema	high and postgraduate	Married, in relationships	other	Ye	Absolutely did/do have COVID-19 or Probably did/do have COVID-19	overweight	Maintained or lost weight	No	Ye	No	Yes	0	no	ye
858	rural	60+	fema	up to secondary	Single, widowed, divorced	other	Ye	Absolutely did not/do not have COVID-19 or Probably did not/do not have COVID-19	overweight	Maintained or lost weight	No	No	No	No	0	no	ye
860	urban	30-44	male	high and postgraduate	Married, in relationships	full-time	No	Absolutely did/do have COVID-19 or Probably did/do have COVID-19	overweight	Maintained or lost weight	No	No	No	No	0	no	ye
861	urban	60+	fema	up to secondary	Married, in relationships	other	No	Absolutely did not/do not have COVID-19 or Probably did not/do not have COVID-19	overweight	Maintained or lost weight	No	No	No	Yes	2	no	ye
862	urban	30-44	male	up to secondary	Married, in relationships	other	No	Absolutely did not/do not have COVID-19 or Probably did not/do not have COVID-19	overweight	Maintained or lost weight	No	No	No	No	0	no	ye
863	urban	18-29	male	high and postgraduate	Single, widowed, divorced	full-time	No	Absolutely did not/do not have COVID-19 or Probably did not/do not have COVID-19	normal wei	Gained weight	No	Ye	No	No	1	no	no
864	urban	30-44	male	specialized secondary	Married, in relationships	other	No	Absolutely did not/do not have COVID-19 or Probably did not/do not have COVID-19	overweight	Gained weight	No	Ye	No	No	1	no	ye
865	urban	45-59	fema	specialized secondary	Married, in relationships	other	No	Absolutely did not/do not have COVID-19 or Probably did not/do not have COVID-19	overweight	Maintained or lost weight	No	No	No	No	1	no	ye
866	urban	30-44	fema	high and postgraduate	Married, in relationships	full-time	No	Absolutely did not/do not have COVID-19 or Probably did not/do not have COVID-19	normal wei	Maintained or lost weight	No	No	No	No	0	no	no
867	rural	45-59	fema	high and postgraduate	Married, in relationships	full-time	No	Absolutely did not/do not have COVID-19 or Probably did not/do not have COVID-19	overweight	Gained weight	yes	No	Yes, partly remote or completely remote	Yes	0	no	ye
868	rural	18-29	fema	specialized secondary	Married, in relationships	part-time	No	Don�t know/Uncertain	normal wei	Gained weight	yes	No	No	No	1	no	ye
869	urban	30-44	fema	high and postgraduate	Married, in relationships	full-time	Ye	Absolutely did not/do not have COVID-19 or Probably did not/do not have COVID-19	overweight	Gained weight	yes	No	Yes, partly remote or completely remote	No	3	no	no
870	urban	30-44	fema	high and postgraduate	Married, in relationships	full-time	No	Absolutely did not/do not have COVID-19 or Probably did not/do not have COVID-19	overweight	Gained weight	No	No	No	No	2	no	ye
871	urban	30-44	fema	high and postgraduate	Married, in relationships	full-time	No	Absolutely did not/do not have COVID-19 or Probably did not/do not have COVID-19	normal wei	Maintained or lost weight	No	No	No	No	0	no	ye
872	urban	18-29	fema	high and postgraduate	Single, widowed, divorced	full-time	No	Absolutely did not/do not have COVID-19 or Probably did not/do not have COVID-19	normal wei	Maintained or lost weight	yes	No	No	No	4	no	no
873	rural	30-44	male	specialized secondary	Married, in relationships	full-time	No	Absolutely did not/do not have COVID-19 or Probably did not/do not have COVID-19	overweight	Maintained or lost weight	yes	No	No	No	3	no	no
874	rural	30-44	male	specialized secondary	Married, in relationships	unemployed	No	Absolutely did not/do not have COVID-19 or Probably did not/do not have COVID-19	normal wei	Maintained or lost weight	No	Ye	No	No	0	no	ye
876	rural	45-59	male	high and postgraduate	Married, in relationships	other	Ye	Absolutely did/do have COVID-19 or Probably did/do have COVID-19	normal wei	Maintained or lost weight	yes	Ye	No	No	0	no	ye
878	urban	30-44	fema	high and postgraduate	Single, widowed, divorced	full-time	No	Absolutely did not/do not have COVID-19 or Probably did not/do not have COVID-19	normal wei	Gained weight	yes	No	Yes, partly remote or completely remote	No	4	ye	no
879	urban	30-44	fema	high and postgraduate	Married, in relationships	unemployed	No	Don�t know/Uncertain	overweight	Gained weight	No	No	No	No	0	no	ye
880	urban	60+	fema	specialized secondary	Married, in relationships	full-time	No	Don�t know/Uncertain	overweight	Maintained or lost weight	No	No	No	No	0	no	ye
881	rural	18-29	fema	high and postgraduate	Single, widowed, divorced	other	No	Absolutely did not/do not have COVID-19 or Probably did not/do not have COVID-19	normal wei	Maintained or lost weight	yes	No	Yes, partly remote or completely remote	No	7	no	ye
882	urban	45-59	male	specialized secondary	Married, in relationships	full-time	No	Absolutely did/do have COVID-19 or Probably did/do have COVID-19	normal wei	Maintained or lost weight	No	Ye	No	No	0	ye	ye
883	rural	18-29	fema	specialized secondary	Single, widowed, divorced	other	No	Absolutely did not/do not have COVID-19 or Probably did not/do not have COVID-19	normal wei	Maintained or lost weight	No	No	Yes, partly remote or completely remote	Yes	1	no	no
884	rural	45-59	male	up to secondary	Married, in relationships	part-time	Ye	Absolutely did not/do not have COVID-19 or Probably did not/do not have COVID-19	overweight	Maintained or lost weight	No	No	No	No	0	no	ye
885	urban	45-59	male	up to secondary	Married, in relationships	full-time	Ye	Absolutely did not/do not have COVID-19 or Probably did not/do not have COVID-19	normal wei	Maintained or lost weight	No	No	No	No	0	no	ye
886	rural	30-44	fema	up to secondary	Married, in relationships	other	No	Absolutely did not/do not have COVID-19 or Probably did not/do not have COVID-19	normal wei	Maintained or lost weight	No	Ye	No	No	10	no	no
887	rural	45-59	fema	up to secondary	Married, in relationships	other	No	Absolutely did not/do not have COVID-19 or Probably did not/do not have COVID-19	normal wei	Maintained or lost weight	No	No	No	No	0	no	no
888	rural	60+	fema	up to secondary	Single, widowed, divorced	other	Ye	Absolutely did not/do not have COVID-19 or Probably did not/do not have COVID-19	overweight	Maintained or lost weight	No	No	No	No	10	no	no
889	urban	60+	fema	specialized secondary	Married, in relationships	other	Ye	Absolutely did not/do not have COVID-19 or Probably did not/do not have COVID-19	overweight	Maintained or lost weight	No	No	No	Yes	0	no	ye
890	rural	60+	fema	up to secondary	Single, widowed, divorced	other	Ye	Absolutely did not/do not have COVID-19 or Probably did not/do not have COVID-19	overweight	Maintained or lost weight	yes	No	No	No	0	no	no
891	urban	45-59	male	high and postgraduate	Married, in relationships	full-time	No	Absolutely did not/do not have COVID-19 or Probably did not/do not have COVID-19	overweight	Gained weight	No	No	No	No	3	no	ye
895	rural	18-29	fema	up to secondary	Single, widowed, divorced	other	No	Absolutely did not/do not have COVID-19 or Probably did not/do not have COVID-19	normal wei	Maintained or lost weight	No	No	No	No	1	no	no
896	urban	18-29	fema	high and postgraduate	Single, widowed, divorced	other	Ye	Absolutely did not/do not have COVID-19 or Probably did not/do not have COVID-19	normal wei	Maintained or lost weight	yes	No	Yes, partly remote or completely remote	No	1	no	ye
897	rural	30-44	male	high and postgraduate	Single, widowed, divorced	full-time	No	Absolutely did not/do not have COVID-19 or Probably did not/do not have COVID-19	normal wei	Maintained or lost weight	No	No	Yes, partly remote or completely remote	No	0	no	ye
899	urban	30-44	male	up to secondary	Married, in relationships	full-time	No	Absolutely did not/do not have COVID-19 or Probably did not/do not have COVID-19	normal wei	Maintained or lost weight	No	No	No	No	1	no	no
900	rural	18-29	male	high and postgraduate	Single, widowed, divorced	part-time	No	Absolutely did not/do not have COVID-19 or Probably did not/do not have COVID-19	normal wei	Maintained or lost weight	No	Ye	No	No	0	no	ye
901	rural	30-44	male	high and postgraduate	Married, in relationships	part-time	No	Absolutely did/do have COVID-19 or Probably did/do have COVID-19	overweight	Gained weight	No	Ye	No	No	0	no	ye
902	urban	45-59	fema	high and postgraduate	Single, widowed, divorced	full-time	No	Absolutely did not/do not have COVID-19 or Probably did not/do not have COVID-19	normal wei	Maintained or lost weight	No	No	No	No	2	no	no
903	urban	18-29	male	specialized secondary	Single, widowed, divorced	full-time	Ye	Absolutely did not/do not have COVID-19 or Probably did not/do not have COVID-19	normal wei	Maintained or lost weight	No	Ye	No	No	0	no	ye
904	rural	45-59	fema	high and postgraduate	Single, widowed, divorced	full-time	Ye	Don�t know/Uncertain	normal wei	Gained weight	No	No	Yes, partly remote or completely remote	No	3	no	ye
905	rural	18-29	male	high and postgraduate	Single, widowed, divorced	full-time	No	Absolutely did not/do not have COVID-19 or Probably did not/do not have COVID-19	normal wei	Maintained or lost weight	No	No	No	No	0	no	ye
906	urban	18-29	fema	high and postgraduate	Single, widowed, divorced	full-time	No	Absolutely did not/do not have COVID-19 or Probably did not/do not have COVID-19	normal wei	Maintained or lost weight	No	No	No	No	2	no	ye
907	urban	45-59	male	specialized secondary	Married, in relationships	full-time	No	Absolutely did not/do not have COVID-19 or Probably did not/do not have COVID-19	overweight	Maintained or lost weight	No	Ye	No	No	1	no	ye
908	rural	18-29	fema	specialized secondary	Married, in relationships	full-time	No	Don�t know/Uncertain	normal wei	Gained weight	No	No	No	No	0	no	ye
909	rural	45-59	male	up to secondary	Married, in relationships	unemployed	No	Absolutely did not/do not have COVID-19 or Probably did not/do not have COVID-19	overweight	Gained weight	No	Ye	No	No	0	no	no
910	urban	30-44	male	high and postgraduate	Married, in relationships	full-time	Ye	Don�t know/Uncertain	overweight	Maintained or lost weight	No	Ye	No	No	1	no	ye
911	rural	45-59	fema	up to secondary	Married, in relationships	other	Ye	Don�t know/Uncertain	overweight	Maintained or lost weight	No	No	No	No	12	no	ye
912	urban	30-44	male	high and postgraduate	Married, in relationships	full-time	No	Absolutely did not/do not have COVID-19 or Probably did not/do not have COVID-19	normal wei	Maintained or lost weight	No	No	Yes, partly remote or completely remote	No	1	no	ye
913	urban	30-44	male	high and postgraduate	Married, in relationships	full-time	No	Absolutely did not/do not have COVID-19 or Probably did not/do not have COVID-19	overweight	Maintained or lost weight	No	No	Yes, partly remote or completely remote	No	1	no	ye
914	rural	18-29	male	specialized secondary	Married, in relationships	unemployed	No	Absolutely did not/do not have COVID-19 or Probably did not/do not have COVID-19	normal wei	Maintained or lost weight	No	Ye	No	No	1	no	no
915	urban	30-44	fema	high and postgraduate	Married, in relationships	other	No	Absolutely did not/do not have COVID-19 or Probably did not/do not have COVID-19	normal wei	Maintained or lost weight	No	No	No	No	0	no	ye
916	urban	30-44	fema	high and postgraduate	Married, in relationships	full-time	Ye	Absolutely did not/do not have COVID-19 or Probably did not/do not have COVID-19	normal wei	Maintained or lost weight	No	No	Yes, partly remote or completely remote	No	0	no	ye
917	rural	45-59	fema	up to secondary	Married, in relationships	unemployed	Ye	Absolutely did not/do not have COVID-19 or Probably did not/do not have COVID-19	overweight	Gained weight	yes	Ye	No	No	4	no	no
918	urban	45-59	fema	up to secondary	Married, in relationships	other	No	Absolutely did not/do not have COVID-19 or Probably did not/do not have COVID-19	overweight	Maintained or lost weight	No	Ye	No	No	1	no	ye
919	urban	45-59	male	up to secondary	Married, in relationships	full-time	No	Absolutely did not/do not have COVID-19 or Probably did not/do not have COVID-19	overweight	Maintained or lost weight	No	Ye	Yes, partly remote or completely remote	No	0	no	ye
921	urban	45-59	fema	high and postgraduate	Single, widowed, divorced	full-time	Ye	Absolutely did not/do not have COVID-19 or Probably did not/do not have COVID-19	overweight	Gained weight	yes	Ye	No	No	3	no	no
922	rural	30-44	fema	specialized secondary	Married, in relationships	other	Ye	Absolutely did not/do not have COVID-19 or Probably did not/do not have COVID-19	normal wei	Maintained or lost weight	yes	Ye	No	No	10	no	no
923	rural	30-44	fema	high and postgraduate	Married, in relationships	full-time	Ye	Absolutely did not/do not have COVID-19 or Probably did not/do not have COVID-19	normal wei	Maintained or lost weight	No	No	Yes, partly remote or completely remote	Yes	1	no	no
924	rural	18-29	fema	high and postgraduate	Single, widowed, divorced	other	No	Absolutely did not/do not have COVID-19 or Probably did not/do not have COVID-19	normal wei	Maintained or lost weight	No	No	Yes, partly remote or completely remote	No	7	no	ye
925	rural	18-29	fema	high and postgraduate	Single, widowed, divorced	full-time	No	Absolutely did not/do not have COVID-19 or Probably did not/do not have COVID-19	normal wei	Gained weight	No	Ye	No	No	3	no	no
926	rural	18-29	fema	high and postgraduate	Single, widowed, divorced	full-time	No	Absolutely did not/do not have COVID-19 or Probably did not/do not have COVID-19	normal wei	Maintained or lost weight	No	No	No	No	3	no	no
928	urban	45-59	male	specialized secondary	Married, in relationships	full-time	No	Don�t know/Uncertain	overweight	Maintained or lost weight	No	No	No	Yes	0	no	ye
929	rural	30-44	fema	high and postgraduate	Married, in relationships	other	No	Absolutely did not/do not have COVID-19 or Probably did not/do not have COVID-19	overweight	Gained weight	No	No	No	No	0	no	ye
930	urban	45-59	fema	up to secondary	Married, in relationships	full-time	No	Absolutely did not/do not have COVID-19 or Probably did not/do not have COVID-19	normal wei	Gained weight	No	Ye	No	No	1	no	ye
931	urban	18-29	male	up to secondary	Married, in relationships	full-time	No	Absolutely did not/do not have COVID-19 or Probably did not/do not have COVID-19	overweight	Maintained or lost weight	No	Ye	No	No	0	no	ye
932	urban	18-29	male	up to secondary	Single, widowed, divorced	full-time	No	Absolutely did not/do not have COVID-19 or Probably did not/do not have COVID-19	normal wei	Maintained or lost weight	No	No	No	No	0	no	ye
933	urban	60+	male	specialized secondary	Married, in relationships	unemployed	No	Absolutely did not/do not have COVID-19 or Probably did not/do not have COVID-19	overweight	Maintained or lost weight	No	Ye	No	No	1	no	ye
934	urban	60+	male	high and postgraduate	Married, in relationships	unemployed	Ye	Absolutely did not/do not have COVID-19 or Probably did not/do not have COVID-19	normal wei	Maintained or lost weight	No	No	No	Yes	0	no	ye
936	urban	60+	fema	specialized secondary	Married, in relationships	other	No	Absolutely did not/do not have COVID-19 or Probably did not/do not have COVID-19	overweight	Maintained or lost weight	No	No	No	No	1	no	ye
937	rural	45-59	male	high and postgraduate	Married, in relationships	full-time	No	Absolutely did not/do not have COVID-19 or Probably did not/do not have COVID-19	overweight	Maintained or lost weight	No	No	Yes, partly remote or completely remote	Yes	0	no	no
938	rural	60+	fema	up to secondary	Single, widowed, divorced	full-time	Ye	Absolutely did/do have COVID-19 or Probably did/do have COVID-19	normal wei	Maintained or lost weight	No	No	No	No	0	no	no
939	rural	18-29	male	high and postgraduate	Single, widowed, divorced	other	No	Absolutely did not/do not have COVID-19 or Probably did not/do not have COVID-19	normal wei	Gained weight	yes	No	Yes, partly remote or completely remote	No	1	no	no
940	rural	30-44	fema	high and postgraduate	Married, in relationships	full-time	No	Absolutely did/do have COVID-19 or Probably did/do have COVID-19	overweight	Gained weight	No	No	No	No	0	no	ye
941	rural	60+	fema	specialized secondary	Married, in relationships	part-time	No	Absolutely did/do have COVID-19 or Probably did/do have COVID-19	overweight	Maintained or lost weight	yes	Ye	No	No	7	no	no
942	rural	45-59	male	specialized secondary	Married, in relationships	other	Ye	Absolutely did not/do not have COVID-19 or Probably did not/do not have COVID-19	overweight	Maintained or lost weight	yes	Ye	No	No	6	no	no
943	rural	30-44	male	up to secondary	Married, in relationships	full-time	No	Absolutely did not/do not have COVID-19 or Probably did not/do not have COVID-19	overweight	Gained weight	yes	No	No	Yes	0	no	no
944	rural	30-44	male	up to secondary	Married, in relationships	full-time	No	Absolutely did not/do not have COVID-19 or Probably did not/do not have COVID-19	overweight	Maintained or lost weight	No	No	No	Yes	7	no	no
945	urban	45-59	fema	specialized secondary	Married, in relationships	full-time	Ye	Absolutely did not/do not have COVID-19 or Probably did not/do not have COVID-19	overweight	Maintained or lost weight	No	No	No	No	0	no	ye
946	rural	30-44	male	high and postgraduate	Married, in relationships	full-time	No	Absolutely did/do have COVID-19 or Probably did/do have COVID-19	overweight	Maintained or lost weight	No	No	Yes, partly remote or completely remote	No	3	no	no
948	urban	30-44	male	specialized secondary	Married, in relationships	full-time	No	Absolutely did not/do not have COVID-19 or Probably did not/do not have COVID-19	overweight	Maintained or lost weight	No	No	No	No	0	no	no
949	rural	18-29	fema	high and postgraduate	Single, widowed, divorced	full-time	No	Absolutely did not/do not have COVID-19 or Probably did not/do not have COVID-19	normal wei	Maintained or lost weight	No	No	Yes, partly remote or completely remote	No	0	no	no
950	urban	60+	male	up to secondary	Married, in relationships	other	Ye	Absolutely did not/do not have COVID-19 or Probably did not/do not have COVID-19	normal wei	Maintained or lost weight	No	Ye	No	No	3	no	no
951	rural	60+	male	high and postgraduate	Married, in relationships	full-time	No	Don�t know/Uncertain	normal wei	Maintained or lost weight	No	No	No	No	1	no	no
952	rural	45-59	male	specialized secondary	Married, in relationships	other	Ye	Absolutely did not/do not have COVID-19 or Probably did not/do not have COVID-19	overweight	Maintained or lost weight	yes	Ye	No	No	1	no	no
953	urban	30-44	fema	high and postgraduate	Married, in relationships	unemployed	No	Absolutely did not/do not have COVID-19 or Probably did not/do not have COVID-19	normal wei	Maintained or lost weight	No	No	No	No	0	no	ye
954	urban	45-59	male	high and postgraduate	Single, widowed, divorced	full-time	No	Absolutely did not/do not have COVID-19 or Probably did not/do not have COVID-19	overweight	Gained weight	No	Ye	No	Yes	1	no	no
955	urban	60+	male	high and postgraduate	Married, in relationships	other	Ye	Absolutely did not/do not have COVID-19 or Probably did not/do not have COVID-19	overweight	Maintained or lost weight	No	Ye	No	No	2	no	ye
956	urban	18-29	male	high and postgraduate	Married, in relationships	full-time	No	Absolutely did not/do not have COVID-19 or Probably did not/do not have COVID-19	overweight	Maintained or lost weight	No	Ye	No	No	1	no	ye
957	rural	18-29	male	up to secondary	Single, widowed, divorced	full-time	No	Absolutely did not/do not have COVID-19 or Probably did not/do not have COVID-19	normal wei	Maintained or lost weight	No	No	No	No	0	no	no
958	rural	60+	fema	specialized secondary	Single, widowed, divorced	other	No	Absolutely did not/do not have COVID-19 or Probably did not/do not have COVID-19	overweight	Maintained or lost weight	No	No	No	No	0	no	ye
959	rural	18-29	fema	specialized secondary	Married, in relationships	other	No	Absolutely did not/do not have COVID-19 or Probably did not/do not have COVID-19	normal wei	Maintained or lost weight	No	Ye	No	No	4	no	no
960	rural	30-44	male	up to secondary	Married, in relationships	part-time	Ye	Absolutely did/do have COVID-19 or Probably did/do have COVID-19	normal wei	Maintained or lost weight	No	Ye	No	No	1	no	no
961	rural	60+	male	specialized secondary	Married, in relationships	other	No	Absolutely did not/do not have COVID-19 or Probably did not/do not have COVID-19	overweight	Maintained or lost weight	No	No	No	No	0	no	no
962	rural	18-29	male	high and postgraduate	Single, widowed, divorced	part-time	No	Absolutely did not/do not have COVID-19 or Probably did not/do not have COVID-19	normal wei	Maintained or lost weight	No	No	No	No	0	no	ye
963	urban	18-29	male	up to secondary	Single, widowed, divorced	other	No	Absolutely did/do have COVID-19 or Probably did/do have COVID-19	overweight	Maintained or lost weight	yes	No	Yes, partly remote or completely remote	No	1	no	ye
964	rural	60+	male	up to secondary	Married, in relationships	full-time	Ye	Absolutely did/do have COVID-19 or Probably did/do have COVID-19	overweight	Maintained or lost weight	No	No	No	Yes	0	ye	ye
965	rural	60+	male	up to secondary	Single, widowed, divorced	full-time	No	Absolutely did not/do not have COVID-19 or Probably did not/do not have COVID-19	normal wei	Maintained or lost weight	No	Ye	No	No	0	no	ye
966	rural	60+	male	up to secondary	Married, in relationships	other	Ye	Absolutely did not/do not have COVID-19 or Probably did not/do not have COVID-19	overweight	Maintained or lost weight	No	No	No	No	0	no	ye
967	urban	45-59	male	high and postgraduate	Married, in relationships	full-time	No	Absolutely did not/do not have COVID-19 or Probably did not/do not have COVID-19	overweight	Gained weight	No	Ye	Yes, partly remote or completely remote	No	0	no	ye
968	urban	45-59	male	high and postgraduate	Married, in relationships	full-time	No	Absolutely did not/do not have COVID-19 or Probably did not/do not have COVID-19	normal wei	Maintained or lost weight	No	No	No	No	0	no	ye
969	urban	60+	male	up to secondary	Married, in relationships	other	No	Absolutely did not/do not have COVID-19 or Probably did not/do not have COVID-19	normal wei	Maintained or lost weight	No	No	No	Yes	0	no	no
970	rural	18-29	male	high and postgraduate	Single, widowed, divorced	full-time	No	Absolutely did/do have COVID-19 or Probably did/do have COVID-19	normal wei	Maintained or lost weight	yes	No	No	Yes	0	no	ye
971	rural	45-59	male	up to secondary	Married, in relationships	full-time	No	Absolutely did not/do not have COVID-19 or Probably did not/do not have COVID-19	overweight	Maintained or lost weight	No	No	No	No	0	no	no
972	urban	45-59	fema	high and postgraduate	Married, in relationships	unemployed	Ye	Absolutely did not/do not have COVID-19 or Probably did not/do not have COVID-19	normal wei	Maintained or lost weight	No	Ye	No	No	3	no	no
973	urban	45-59	male	high and postgraduate	Married, in relationships	full-time	No	Absolutely did/do have COVID-19 or Probably did/do have COVID-19	overweight	Maintained or lost weight	No	No	No	No	1	no	ye
974	urban	45-59	fema	up to secondary	Married, in relationships	full-time	Ye	Absolutely did not/do not have COVID-19 or Probably did not/do not have COVID-19	overweight	Gained weight	No	Ye	No	No	3	no	ye
975	urban	30-44	male	high and postgraduate	Single, widowed, divorced	part-time	No	Absolutely did not/do not have COVID-19 or Probably did not/do not have COVID-19	overweight	Gained weight	No	Ye	No	Yes	1	no	no
976	rural	60+	fema	specialized secondary	Married, in relationships	other	Ye	Absolutely did/do have COVID-19 or Probably did/do have COVID-19	overweight	Maintained or lost weight	yes	No	No	No	4	no	no
977	rural	18-29	male	specialized secondary	Married, in relationships	full-time	No	Absolutely did not/do not have COVID-19 or Probably did not/do not have COVID-19	normal wei	Maintained or lost weight	yes	Ye	No	No	4	no	no
978	rural	30-44	male	high and postgraduate	Married, in relationships	full-time	Ye	Absolutely did/do have COVID-19 or Probably did/do have COVID-19	overweight	Maintained or lost weight	No	No	No	No	0	no	ye
979	rural	18-29	fema	specialized secondary	Married, in relationships	part-time	No	Absolutely did not/do not have COVID-19 or Probably did not/do not have COVID-19	overweight	Gained weight	No	No	Yes, partly remote or completely remote	No	2	no	ye
980	rural	30-44	fema	high and postgraduate	Married, in relationships	full-time	No	Absolutely did not/do not have COVID-19 or Probably did not/do not have COVID-19	normal wei	Maintained or lost weight	No	No	Yes, partly remote or completely remote	Yes	1	no	ye
981	rural	45-59	fema	specialized secondary	Married, in relationships	part-time	No	Absolutely did/do have COVID-19 or Probably did/do have COVID-19	overweight	Maintained or lost weight	No	No	Yes, partly remote or completely remote	No	0	no	no
982	rural	45-59	fema	specialized secondary	Married, in relationships	part-time	No	Don�t know/Uncertain	overweight	Maintained or lost weight	No	No	No	No	0	no	no
983	rural	30-44	male	up to secondary	Married, in relationships	full-time	No	Absolutely did not/do not have COVID-19 or Probably did not/do not have COVID-19	overweight	Maintained or lost weight	No	No	No	No	0	no	no
984	rural	60+	male	specialized secondary	Married, in relationships	full-time	No	Absolutely did not/do not have COVID-19 or Probably did not/do not have COVID-19	normal wei	Maintained or lost weight	No	No	No	No	0	no	no
987	rural	60+	fema	up to secondary	Married, in relationships	unemployed	Ye	Absolutely did not/do not have COVID-19 or Probably did not/do not have COVID-19	overweight	Maintained or lost weight	No	No	No	No	2	no	ye
988	urban	18-29	male	high and postgraduate	Married, in relationships	unemployed	No	Absolutely did not/do not have COVID-19 or Probably did not/do not have COVID-19	overweight	Maintained or lost weight	yes	Ye	No	No	3	no	no
990	rural	45-59	male	up to secondary	Married, in relationships	full-time	Ye	Absolutely did not/do not have COVID-19 or Probably did not/do not have COVID-19	overweight	Gained weight	No	No	No	No	4	no	no
991	rural	60+	male	up to secondary	Married, in relationships	unemployed	Ye	Absolutely did not/do not have COVID-19 or Probably did not/do not have COVID-19	overweight	Maintained or lost weight	yes	Ye	No	No	6	no	no
992	rural	60+	male	specialized secondary	Married, in relationships	unemployed	No	Absolutely did not/do not have COVID-19 or Probably did not/do not have COVID-19	overweight	Maintained or lost weight	yes	No	No	No	2	no	no
993	rural	45-59	fema	high and postgraduate	Married, in relationships	full-time	No	Absolutely did not/do not have COVID-19 or Probably did not/do not have COVID-19	normal wei	Maintained or lost weight	No	No	Yes, partly remote or completely remote	No	0	no	ye
994	rural	45-59	fema	high and postgraduate	Married, in relationships	full-time	No	Absolutely did not/do not have COVID-19 or Probably did not/do not have COVID-19	overweight	Maintained or lost weight	No	No	No	No	0	no	ye
995	rural	18-29	male	specialized secondary	Married, in relationships	other	No	Absolutely did not/do not have COVID-19 or Probably did not/do not have COVID-19	normal wei	Gained weight	No	No	Yes, partly remote or completely remote	No	0	no	no
996	rural	45-59	male	up to secondary	Married, in relationships	full-time	Ye	Absolutely did not/do not have COVID-19 or Probably did not/do not have COVID-19	overweight	Maintained or lost weight	No	Ye	No	No	3	no	ye
997	rural	45-59	male	up to secondary	Married, in relationships	full-time	No	Absolutely did not/do not have COVID-19 or Probably did not/do not have COVID-19	overweight	Gained weight	yes	Ye	No	No	0	no	ye
998	rural	45-59	fema	high and postgraduate	Married, in relationships	other	No	Absolutely did not/do not have COVID-19 or Probably did not/do not have COVID-19	normal wei	Maintained or lost weight	No	No	No	No	0	no	no
999	rural	60+	fema	high and postgraduate	Married, in relationships	other	Ye	Absolutely did not/do not have COVID-19 or Probably did not/do not have COVID-19	overweight	Gained weight	yes	No	No	No	9	no	ye
1000	rural	60+	fema	up to secondary	Married, in relationships	other	No	Absolutely did not/do not have COVID-19 or Probably did not/do not have COVID-19	overweight	Maintained or lost weight	yes	No	No	Yes	0	no	ye
1001	rural	18-29	male	specialized secondary	Married, in relationships	other	No	Absolutely did not/do not have COVID-19 or Probably did not/do not have COVID-19	normal wei	Gained weight	No	No	Yes, partly remote or completely remote	No	0	no	no
1002	rural	18-29	male	high and postgraduate	Married, in relationships	other	No	Absolutely did not/do not have COVID-19 or Probably did not/do not have COVID-19	normal wei	Maintained or lost weight	No	No	Yes, partly remote or completely remote	No	0	no	no
1003	rural	30-44	male	high and postgraduate	Married, in relationships	full-time	No	Absolutely did not/do not have COVID-19 or Probably did not/do not have COVID-19	overweight	Maintained or lost weight	No	No	Yes, partly remote or completely remote	No	0	no	ye
1004	rural	30-44	male	high and postgraduate	Single, widowed, divorced	full-time	No	Absolutely did not/do not have COVID-19 or Probably did not/do not have COVID-19	normal wei	Maintained or lost weight	No	No	Yes, partly remote or completely remote	No	0	no	no
1005	rural	30-44	male	specialized secondary	Single, widowed, divorced	other	No	Absolutely did not/do not have COVID-19 or Probably did not/do not have COVID-19	normal wei	Maintained or lost weight	No	No	No	No	0	no	ye
1006	rural	30-44	male	high and postgraduate	Married, in relationships	full-time	No	Absolutely did not/do not have COVID-19 or Probably did not/do not have COVID-19	overweight	Maintained or lost weight	No	No	No	Yes	2	no	ye
1007	rural	18-29	male	specialized secondary	Single, widowed, divorced	other	No	Absolutely did not/do not have COVID-19 or Probably did not/do not have COVID-19	normal wei	Maintained or lost weight	No	No	No	No	0	no	ye
1009	rural	30-44	male	high and postgraduate	Married, in relationships	full-time	No	Absolutely did not/do not have COVID-19 or Probably did not/do not have COVID-19	normal wei	Maintained or lost weight	No	No	Yes, partly remote or completely remote	Yes	0	no	no
1010	rural	30-44	male	high and postgraduate	Married, in relationships	full-time	No	Absolutely did/do have COVID-19 or Probably did/do have COVID-19	overweight	Maintained or lost weight	No	Ye	No	No	0	no	ye
1011	rural	30-44	male	up to secondary	Married, in relationships	full-time	No	Absolutely did not/do not have COVID-19 or Probably did not/do not have COVID-19	normal wei	Maintained or lost weight	No	No	Yes, partly remote or completely remote	No	0	no	no
1013	urban	18-29	male	high and postgraduate	Single, widowed, divorced	full-time	No	Absolutely did not/do not have COVID-19 or Probably did not/do not have COVID-19	overweight	Maintained or lost weight	No	No	No	No	0	no	no
1014	urban	18-29	male	specialized secondary	Single, widowed, divorced	unemployed	No	Absolutely did not/do not have COVID-19 or Probably did not/do not have COVID-19	overweight	Maintained or lost weight	No	No	No	No	0	no	ye
1015	rural	30-44	fema	specialized secondary	Married, in relationships	part-time	Ye	Absolutely did/do have COVID-19 or Probably did/do have COVID-19	overweight	Maintained or lost weight	No	Ye	No	No	0	no	ye
1016	urban	45-59	fema	specialized secondary	Married, in relationships	full-time	No	Absolutely did not/do not have COVID-19 or Probably did not/do not have COVID-19	overweight	Maintained or lost weight	No	No	No	No	0	no	ye
1017	urban	18-29	fema	high and postgraduate	Married, in relationships	unemployed	No	Absolutely did not/do not have COVID-19 or Probably did not/do not have COVID-19	overweight	Maintained or lost weight	No	Ye	No	No	0	no	ye
